# Supplementary material for: Comorbidities associated with mortality in 31,461 adults with COVID-19 in the United States: A federated electronic medical record analysis
Source: PLoS Med. 2020 Sep 10;17(9):e1003321. doi: 10.1371/journal.pmed.1003321 (PMC7482833; doi:10.1371/journal.pmed.1003321)
Supplement: S1 Data — (XLS) [file pmed.1003321.s006.xls]

## Sheet: Sheet1
sex	race	cancer	MI	CHF	cerebro	dementia	CPD	RD	PUD	mildliver	diabeteswithout	hemipara	renal	modsevliv	metastaticcancer	aids	PVD	charlson	died	agecat
F	White	0	0	0	0	0	0	0	0	0	0	0	0	0	0	0	0	0	0	0
F	Black or African American	0	0	0	0	0	0	0	0	0	0	0	0	0	0	0	0	0	0	0
M	White	0	0	0	0	0	0	0	0	0	0	0	0	0	0	0	0	0	0	1
F	White	0	0	1	1	1	0	0	0	0	1	0	1	0	0	0	1	7	0	2
M	Unknown	0	0	0	0	0	1	0	0	0	0	0	0	0	0	0	0	1	0	0
M	Black or African American	1	0	0	0	0	0	0	0	0	0	0	1	0	0	0	1	5	0	2
F	White	0	0	0	0	0	1	0	0	0	1	0	0	0	0	0	0	2	0	1
F	White	0	0	0	0	0	1	0	0	1	1	0	0	0	0	0	0	3	0	0
M	White	0	0	0	0	0	0	0	0	0	0	0	0	0	0	0	0	0	0	0
M	White	0	0	0	0	1	0	0	0	0	0	0	0	0	0	0	0	1	0	2
F	Black or African American	0	0	0	0	0	0	0	0	0	0	0	0	0	0	0	0	0	0	1
F	White	0	0	0	0	0	0	0	0	0	0	0	0	0	0	0	0	0	0	1
F	Black or African American	0	0	0	0	0	0	0	0	0	0	0	0	0	0	0	0	0	0	0
M	Unknown	0	0	0	0	0	0	0	0	0	0	0	0	0	0	0	0	0	0	0
F	Black or African American	0	0	0	0	0	0	0	0	0	0	0	0	0	0	0	0	0	0	0
M	White	0	0	0	0	0	0	0	0	0	0	0	0	0	0	0	0	0	0	1
F	Unknown	0	0	0	0	0	0	0	0	0	0	0	0	0	0	0	0	0	0	0
F	Black or African American	0	0	1	0	0	0	0	0	0	1	0	0	0	0	0	0	2	0	3
F	White	0	0	0	0	0	0	0	0	0	0	0	0	0	0	0	0	0	0	0
F	Black or African American	1	1	0	0	0	1	1	0	0	0	0	1	0	0	0	0	7	0	4
M	White	0	1	1	0	0	1	0	0	0	0	0	0	0	0	0	0	3	0	4
F	Black or African American	0	0	0	0	0	0	0	0	0	0	0	0	0	0	0	0	0	0	0
F	Unknown	1	0	0	0	0	1	0	0	0	0	0	0	0	0	0	0	3	0	0
M	Black or African American	0	0	0	1	0	1	0	0	0	0	0	0	0	0	0	0	2	0	0
F	Unknown	0	0	0	0	0	0	0	0	0	1	0	0	0	0	0	0	1	0	1
F	White	0	0	0	0	1	0	0	0	0	0	0	0	0	0	0	0	1	0	2
F	Unknown	0	0	0	0	0	0	1	0	0	0	0	0	0	0	0	0	1	0	0
F	Black or African American	0	0	0	0	0	0	0	0	0	1	0	0	0	0	0	0	1	0	2
F	Black or African American	0	0	0	0	0	0	0	0	0	0	0	0	0	0	0	0	0	0	1
F	Unknown	0	0	0	0	0	0	0	0	0	0	0	0	0	0	0	0	0	0	0
M	Unknown	0	0	0	0	0	0	0	0	0	0	0	0	0	0	0	0	0	0	0
M	White	0	1	1	0	0	0	0	1	0	1	0	1	0	0	0	0	6	0	4
M	Unknown	0	0	0	0	0	0	0	0	0	0	0	0	0	0	0	0	0	0	0
F	White	0	0	0	0	0	0	0	0	0	0	0	0	0	0	0	0	0	0	0
F	Unknown	0	0	0	0	0	0	0	0	0	0	0	0	0	0	0	0	0	1	3
F	White	0	0	0	1	1	0	0	0	0	0	0	0	0	0	0	0	2	0	3
F	White	0	0	0	0	0	0	0	0	0	0	0	0	0	0	0	0	0	0	0
M	White	0	0	0	0	0	1	0	0	0	0	0	0	0	0	0	0	1	0	0
M	Unknown	0	0	0	0	0	0	0	0	0	0	0	0	0	0	0	0	0	0	0
F	White	0	0	0	0	0	0	0	0	0	0	0	0	0	0	0	0	0	0	4
M	White	0	0	0	0	0	0	0	0	0	0	0	0	0	0	0	0	0	0	2
F	Unknown	0	0	0	0	0	0	0	0	0	0	0	0	0	0	0	0	0	0	0
F	Unknown	0	0	0	0	0	0	0	0	0	0	0	0	0	0	0	0	0	0	0
M	White	0	0	0	0	0	0	0	0	0	0	0	0	0	0	0	0	0	0	3
F	Black or African American	0	1	1	1	0	1	0	0	1	1	0	1	0	0	0	0	8	0	2
F	Black or African American	0	0	0	0	0	0	0	0	0	0	0	0	0	0	0	0	0	0	0
M	White	1	0	0	0	0	0	0	0	1	0	0	0	1	0	0	0	6	0	1
F	White	0	0	0	0	0	1	0	0	0	0	0	0	0	0	0	0	1	0	0
M	Black or African American	0	0	0	0	0	0	0	0	0	0	0	0	0	0	0	0	0	0	2
F	White	0	0	0	0	1	0	0	0	0	0	0	0	0	0	0	0	1	0	4
F	Asian	0	0	0	0	0	0	0	0	0	0	0	0	0	0	0	0	0	0	3
M	White	1	0	1	1	0	0	0	0	0	0	0	1	0	0	0	0	6	0	3
F	White	0	0	0	0	0	1	0	0	0	0	0	0	0	0	0	0	1	0	0
M	White	0	0	0	0	0	0	0	0	0	0	0	0	0	0	0	0	0	0	0
F	White	0	0	0	0	0	1	0	0	0	0	0	0	0	0	0	0	1	0	0
F	White	0	0	0	0	0	0	0	0	0	0	0	0	0	0	0	0	0	0	0
M	White	0	0	0	0	0	0	0	0	0	0	0	0	0	0	0	0	0	0	0
F	White	0	0	0	0	0	0	0	0	0	0	0	0	0	0	0	0	0	0	0
M	Black or African American	0	0	0	0	0	0	0	0	0	0	0	0	0	0	1	0	6	0	0
M	Unknown	0	0	0	0	0	0	0	0	0	0	0	0	0	0	0	0	0	0	0
F	White	1	0	0	0	0	1	0	0	0	0	0	0	0	0	0	0	3	0	0
M	Asian	0	0	0	0	0	0	0	0	0	0	0	0	0	0	0	0	0	0	0
M	White	0	0	0	0	0	0	0	0	0	0	0	0	0	0	0	0	0	0	1
F	Unknown	0	0	0	0	0	0	0	0	0	0	0	0	0	0	0	0	0	0	1
M	Unknown	0	0	0	0	0	0	0	0	0	0	0	0	0	0	0	0	0	0	0
F	White	0	0	0	0	0	1	0	0	0	0	0	0	0	0	0	0	1	0	2
M	White	0	0	0	0	0	0	0	0	0	0	0	0	0	0	0	0	0	0	0
F	Black or African American	0	0	0	0	0	0	0	0	0	0	0	0	0	0	0	0	0	0	0
M	Black or African American	0	0	0	0	0	1	0	0	0	0	0	0	0	0	0	0	1	0	0
F	White	0	0	0	0	0	0	0	0	0	0	0	0	0	0	0	0	0	0	1
F	Black or African American	0	0	0	0	0	1	0	0	0	0	0	0	0	0	0	0	1	0	1
M	Black or African American	0	0	0	0	0	0	0	0	0	1	0	0	0	0	0	0	1	0	1
F	Black or African American	0	0	0	0	0	0	0	0	0	0	0	0	0	0	0	0	0	0	1
F	Unknown	0	0	0	0	0	0	0	0	0	0	0	0	0	0	0	0	0	0	0
M	Unknown	0	0	0	0	0	0	0	0	0	0	0	0	0	0	0	0	0	0	0
F	Black or African American	0	0	0	0	0	0	0	0	1	0	0	0	0	0	0	0	1	0	0
F	White	0	0	0	0	0	0	0	0	0	0	0	0	0	0	0	0	0	0	0
M	Unknown	0	0	0	0	0	0	0	0	0	0	0	0	0	0	0	0	0	0	0
F	White	0	0	0	0	0	0	1	0	0	0	0	0	0	0	0	0	1	0	1
F	White	0	0	0	0	0	0	0	0	0	0	0	0	0	0	0	0	0	0	0
M	White	0	0	0	0	0	1	0	0	0	0	0	0	0	0	0	0	1	0	0
M	White	0	0	0	0	0	0	0	0	0	0	0	0	0	0	0	0	0	0	0
M	Black or African American	0	0	0	0	0	0	0	0	0	0	0	0	0	0	0	0	0	0	1
M	White	0	0	0	0	0	0	0	0	0	0	0	0	0	0	0	0	0	0	0
F	Black or African American	0	0	0	0	0	0	1	0	0	0	0	0	0	0	0	0	1	0	1
M	White	0	0	0	0	0	0	0	0	0	0	0	0	0	0	0	0	0	1	4
M	White	0	0	0	0	0	0	0	0	0	0	0	0	0	0	0	0	0	0	1
F	White	0	0	0	0	0	0	0	0	0	0	0	0	0	0	0	0	0	0	1
M	White	1	0	0	0	0	0	0	0	0	0	0	0	0	0	0	0	2	0	2
F	Black or African American	0	0	0	1	0	0	0	0	0	1	0	0	0	0	0	0	2	0	0
M	White	0	0	0	0	0	0	0	0	0	0	0	0	0	0	0	0	0	0	0
M	White	1	0	1	0	0	1	0	0	0	1	0	1	0	0	0	1	8	0	4
F	Unknown	0	0	0	0	0	1	0	0	0	0	0	0	0	0	0	0	1	0	0
M	Black or African American	0	0	1	0	0	0	0	0	0	0	0	0	0	0	0	0	1	0	1
M	Black or African American	0	0	0	0	0	0	0	0	0	0	0	0	0	0	0	0	0	0	2
F	White	0	0	0	0	0	0	0	0	0	0	0	0	0	0	0	0	0	0	0
F	Black or African American	0	0	0	0	0	0	0	0	0	0	0	0	0	0	0	0	0	0	0
F	White	1	0	0	0	0	1	0	0	0	0	0	0	0	0	0	0	3	0	1
M	White	0	0	0	0	0	0	0	0	0	0	0	0	0	0	0	0	0	0	1
M	White	1	0	0	0	1	0	0	0	0	0	0	0	0	0	0	0	3	0	4
F	White	0	0	0	0	0	0	0	0	0	0	0	0	0	0	0	0	0	0	2
F	Black or African American	0	0	0	0	0	0	0	0	0	0	0	0	0	0	0	0	0	0	0
F	White	0	0	0	0	0	0	0	0	0	0	0	0	0	0	0	0	0	0	1
M	White	0	0	0	0	0	0	0	0	0	0	0	0	0	0	0	0	0	0	0
F	Black or African American	0	0	0	0	0	0	0	0	0	0	0	0	0	0	0	0	0	0	0
F	White	0	0	0	0	0	0	0	0	0	0	0	0	0	0	0	0	0	0	1
M	Unknown	0	0	0	0	0	0	0	0	0	0	0	0	0	0	0	0	0	0	1
M	Black or African American	1	1	1	0	0	1	0	1	1	1	0	1	0	0	0	0	10	0	2
F	Black or African American	0	0	0	0	0	0	0	0	0	0	0	0	0	0	0	0	0	0	0
F	American Indian or Alaska Native	0	0	0	0	0	0	0	0	0	0	0	0	0	0	0	0	0	0	0
M	White	1	0	0	1	0	1	0	0	0	1	0	1	0	0	0	0	7	0	2
F	Unknown	0	0	0	0	0	0	0	0	0	0	0	0	0	0	0	0	0	0	0
F	White	0	0	1	0	1	0	1	0	0	1	0	0	0	0	0	0	4	0	4
F	Unknown	0	0	0	0	0	0	0	0	0	0	0	0	0	0	0	0	0	0	0
F	Black or African American	0	1	1	0	0	1	0	0	0	0	0	1	0	0	0	0	5	0	0
F	Unknown	0	0	0	0	0	0	0	0	0	0	0	0	0	0	0	0	0	0	1
F	White	0	0	0	0	0	0	0	0	0	0	0	0	0	0	0	0	0	0	1
M	Unknown	0	0	0	0	0	0	0	0	0	0	0	0	0	0	0	0	0	0	0
M	Unknown	0	0	0	0	0	0	0	0	0	0	0	0	0	0	0	0	0	0	2
M	Black or African American	0	0	0	0	0	0	0	0	0	0	0	0	0	0	0	0	0	0	0
M	White	0	1	0	1	0	0	0	0	0	1	0	0	0	0	0	1	4	0	2
M	White	0	0	0	0	0	1	0	0	0	0	0	0	0	0	0	0	1	0	2
F	White	0	0	1	0	1	1	0	0	0	1	0	1	0	0	0	0	6	1	4
F	Unknown	0	0	0	0	0	0	0	0	0	0	0	0	0	0	0	0	0	0	1
M	White	0	0	0	0	0	0	0	0	0	0	0	0	0	0	0	0	0	0	0
M	White	0	0	1	0	1	1	0	0	0	1	0	0	0	0	0	0	4	0	4
F	Black or African American	0	0	0	0	0	0	0	0	0	0	0	0	0	0	0	0	0	0	0
M	White	0	0	0	0	0	0	0	0	0	0	0	0	0	0	0	0	0	0	3
M	White	0	0	0	0	0	0	0	0	0	0	0	0	0	0	0	0	0	0	2
M	White	1	1	0	0	0	0	0	0	0	0	0	0	0	0	0	0	3	0	1
F	White	0	0	0	0	0	0	0	0	0	0	0	0	0	0	0	0	0	0	2
F	Black or African American	0	0	0	0	0	0	0	0	0	0	0	0	0	0	0	0	0	0	0
F	Black or African American	0	1	1	0	1	1	0	0	1	0	0	0	0	0	0	1	6	0	1
M	Unknown	0	1	1	1	0	0	0	0	0	1	0	0	0	0	0	0	4	0	2
F	White	0	0	0	0	0	0	0	0	0	0	0	0	0	0	0	0	0	0	0
F	Unknown	0	0	0	0	0	0	0	0	0	1	0	0	0	0	0	0	1	0	2
M	Black or African American	1	0	0	0	0	0	0	0	0	0	0	0	0	0	0	0	2	0	2
F	Black or African American	0	1	0	0	0	1	0	0	0	1	0	0	0	0	0	0	3	0	0
F	White	0	0	0	1	0	0	0	0	0	0	0	0	0	0	0	0	1	0	1
M	White	0	0	0	0	0	0	0	0	0	0	0	0	0	0	0	0	0	0	1
F	White	0	0	0	0	0	0	0	0	0	0	0	0	0	0	0	0	0	0	0
M	Unknown	0	0	0	0	0	0	0	0	0	0	0	0	0	0	0	0	0	0	0
M	Black or African American	0	0	0	0	0	1	0	0	0	0	0	1	0	0	0	0	3	0	3
M	White	0	0	0	0	0	0	0	0	0	0	0	0	0	0	0	0	0	0	1
F	Unknown	0	0	0	0	0	0	0	0	0	0	0	0	0	0	0	0	0	0	0
F	White	0	0	0	0	0	0	0	0	0	0	0	0	0	0	0	0	0	0	0
F	White	0	0	0	0	1	0	0	0	0	0	0	0	0	0	0	0	1	0	4
M	Black or African American	0	0	0	0	0	0	0	0	0	0	0	0	0	0	0	0	0	0	0
F	Unknown	0	0	0	0	0	0	0	0	0	0	0	0	0	0	0	0	0	0	1
M	White	0	0	0	0	1	0	0	0	0	0	0	0	0	0	0	0	1	1	2
M	White	0	1	1	1	0	0	0	0	0	1	1	1	0	0	0	1	9	0	2
M	Unknown	0	0	0	0	0	0	0	0	0	0	0	0	0	0	0	0	0	0	2
F	White	0	0	0	0	0	0	0	0	0	0	0	0	0	0	0	0	0	0	0
M	White	0	0	0	0	0	0	0	0	0	0	0	0	0	0	0	0	0	0	4
F	White	0	0	1	0	0	1	0	0	0	0	0	1	0	0	0	0	4	0	4
M	Unknown	0	0	0	0	0	0	0	0	0	0	0	0	0	0	0	0	0	0	0
F	Unknown	0	0	0	0	0	0	0	0	0	0	0	0	0	0	0	0	0	0	0
M	Unknown	0	0	0	0	0	0	0	0	0	0	0	0	0	0	0	0	0	0	0
F	Unknown	0	0	0	0	0	0	0	0	0	0	0	0	0	0	0	0	0	0	0
M	Black or African American	0	0	0	0	0	0	0	0	0	0	0	0	0	0	0	0	0	0	2
F	Black or African American	0	0	0	1	0	0	0	0	0	1	0	0	0	0	0	0	2	0	2
M	White	0	0	0	0	0	0	0	0	0	0	0	0	0	0	0	0	0	0	0
F	White	0	0	0	0	0	1	1	0	0	0	0	0	0	0	0	0	2	0	0
M	Unknown	0	0	0	0	0	0	0	0	0	0	0	0	0	0	0	0	0	0	0
F	Unknown	0	0	0	0	0	0	0	0	0	0	0	0	0	0	0	0	0	0	4
F	White	0	0	0	0	0	0	0	0	1	0	0	0	0	0	0	0	1	0	1
F	White	0	0	0	0	0	1	0	0	0	0	0	0	0	0	0	0	1	0	0
M	White	0	0	0	1	0	1	0	0	0	0	0	0	0	0	0	0	2	0	3
M	Black or African American	0	0	0	0	0	0	0	0	0	0	0	0	0	0	0	0	0	0	0
F	White	0	1	0	1	0	1	0	0	0	1	1	0	0	0	0	0	6	0	2
M	White	1	0	0	0	0	0	0	0	0	0	0	0	0	0	0	0	2	0	2
F	Black or African American	0	0	0	0	0	0	0	0	1	0	0	0	0	0	0	0	1	0	3
F	Asian	0	0	0	0	0	0	0	0	0	0	0	0	0	0	0	0	0	0	0
F	Black or African American	0	0	0	1	0	0	0	0	0	0	0	0	0	0	0	0	1	0	1
F	Unknown	0	0	0	0	0	0	0	0	0	0	0	0	0	0	0	0	0	0	0
F	White	0	0	0	0	0	0	0	0	0	0	0	0	0	0	0	0	0	0	1
M	White	0	0	0	0	0	0	0	0	0	0	0	0	0	0	0	0	0	0	0
M	White	0	0	0	0	0	1	0	0	0	0	0	0	0	0	0	0	1	0	3
F	Black or African American	0	0	0	0	0	0	0	0	1	0	0	1	0	0	0	0	3	0	1
F	White	0	0	0	0	0	1	0	0	0	0	0	0	0	0	0	0	1	0	2
F	White	1	0	0	0	0	0	0	0	0	0	0	0	0	0	0	0	2	0	1
F	White	0	0	0	0	0	0	0	0	0	0	0	0	0	0	0	0	0	0	4
M	Unknown	0	0	0	0	0	0	0	0	0	0	0	0	0	0	0	0	0	0	1
F	Black or African American	0	0	0	0	0	0	0	0	0	0	0	0	0	0	0	0	0	0	0
F	White	0	0	0	0	0	0	0	0	0	0	0	0	0	0	0	0	0	0	0
M	White	0	0	1	0	0	1	0	0	0	1	0	0	0	0	0	1	4	0	3
F	White	0	0	1	0	0	0	0	0	1	1	0	0	0	0	0	0	3	0	3
F	White	0	0	0	0	0	0	0	0	0	0	0	0	0	0	0	0	0	0	2
F	White	0	0	0	0	0	0	0	0	0	0	0	0	0	0	0	0	0	0	1
F	White	0	0	0	0	0	0	0	0	0	0	0	0	0	0	0	0	0	0	0
F	Black or African American	0	0	0	0	0	0	0	0	0	0	0	0	0	0	0	0	0	0	1
M	Black or African American	0	1	1	1	1	0	0	0	0	0	1	0	0	0	0	1	7	0	4
M	Unknown	0	0	0	0	0	0	0	0	0	0	0	0	0	0	0	0	0	0	0
M	White	0	0	0	0	0	0	0	0	0	0	0	0	0	0	0	0	0	0	1
F	Black or African American	0	0	0	0	0	0	1	0	1	0	0	1	0	0	0	0	4	0	0
M	Unknown	0	0	0	0	0	0	0	0	0	0	0	0	0	0	0	0	0	0	0
M	White	0	0	0	0	0	0	0	0	0	0	0	0	0	0	0	0	0	0	0
M	Asian	0	0	0	1	0	0	0	0	1	0	1	0	0	0	0	0	4	0	0
M	Black or African American	0	0	0	0	0	0	0	0	0	0	0	0	0	0	0	0	0	0	2
F	White	0	0	0	0	0	0	0	0	0	0	0	0	0	0	0	0	0	0	0
M	White	0	0	0	1	0	0	0	0	0	0	1	0	0	0	0	0	3	0	2
F	White	0	0	0	0	0	1	0	0	0	0	0	0	0	0	0	0	1	0	0
M	Unknown	0	0	0	0	0	0	0	0	0	0	0	0	0	0	0	0	0	0	1
F	White	0	0	0	0	0	1	0	0	0	0	0	1	0	0	0	0	3	0	4
M	Black or African American	0	0	1	0	0	1	0	0	0	1	0	1	0	0	0	0	5	1	2
F	White	0	0	1	1	0	1	0	0	1	1	0	0	1	0	0	0	8	0	2
F	White	0	1	0	0	0	1	0	0	0	0	0	0	0	0	0	1	3	0	1
F	White	0	0	0	0	0	0	0	0	0	0	0	0	0	0	0	0	0	0	3
M	White	0	0	0	0	0	0	0	0	0	0	0	0	0	0	0	0	0	0	0
M	White	0	0	0	0	0	0	0	0	0	0	0	1	0	0	0	1	3	0	0
M	White	0	0	0	1	0	0	0	0	0	1	1	0	0	0	0	0	4	0	3
M	Black or African American	1	0	1	0	0	0	0	0	0	0	0	0	0	0	0	0	3	1	4
F	White	0	0	0	0	0	1	0	0	0	0	0	0	0	0	0	0	1	0	0
F	Black or African American	0	0	0	0	0	0	0	0	0	0	0	0	0	0	0	0	0	0	3
M	White	1	0	1	0	0	0	0	0	0	0	0	1	0	0	0	1	6	0	4
F	Unknown	0	0	0	0	0	0	0	0	0	0	0	0	0	0	0	0	0	0	0
M	Black or African American	0	0	0	0	0	0	0	0	0	0	0	0	0	0	0	0	0	0	1
M	Unknown	0	0	0	0	0	0	0	0	0	0	0	0	0	0	0	0	0	0	0
F	White	0	0	0	0	0	0	0	0	0	0	0	0	0	0	0	0	0	0	0
F	White	0	0	0	0	0	0	0	0	0	0	0	0	0	0	0	0	0	0	0
F	White	0	0	0	0	0	0	0	0	0	0	0	0	0	0	0	0	0	0	0
F	White	0	0	0	0	0	0	0	0	0	0	0	0	0	0	0	0	0	0	0
M	White	1	0	0	0	0	0	0	0	1	1	0	0	0	0	0	0	4	0	2
F	White	0	0	0	0	0	1	0	0	0	1	0	0	0	0	0	0	2	0	0
M	White	0	1	1	0	0	0	0	0	1	0	0	0	0	0	0	0	3	0	0
F	Black or African American	0	0	0	0	0	1	0	0	0	0	0	0	0	0	0	0	1	0	0
M	White	0	0	0	0	0	0	0	0	0	0	0	0	0	0	0	0	0	0	1
F	Black or African American	0	0	0	1	0	1	0	0	0	1	1	0	0	0	0	0	5	0	3
F	White	0	0	0	0	0	0	0	0	0	0	0	0	0	0	0	0	0	0	0
M	White	0	0	0	0	0	0	0	0	0	0	0	0	0	0	0	0	0	0	0
M	Black or African American	0	0	0	0	0	0	0	0	0	0	0	0	0	0	0	0	0	0	2
F	Black or African American	0	0	0	0	0	0	0	0	0	0	0	0	0	0	0	0	0	0	0
F	White	0	0	0	0	0	1	0	0	0	0	0	0	0	0	0	0	1	0	0
M	White	0	0	0	0	0	0	0	0	0	0	0	0	0	0	0	0	0	0	0
F	White	0	0	0	1	0	1	0	0	0	1	0	0	0	0	0	0	3	0	0
F	White	0	0	0	0	0	0	0	0	0	0	0	0	0	0	0	0	0	0	4
M	Black or African American	0	0	0	0	0	0	0	0	0	0	0	0	0	0	0	0	0	0	0
F	White	0	0	0	0	0	0	0	0	0	0	0	0	0	0	0	0	0	0	3
M	Black or African American	0	0	0	0	0	0	0	0	0	0	0	0	0	0	0	0	0	0	0
M	Unknown	0	0	0	0	0	0	0	0	0	0	0	0	0	0	0	0	0	0	0
F	Unknown	0	0	0	0	0	0	0	0	0	0	0	0	0	0	0	0	0	0	0
M	White	0	0	0	0	0	0	0	0	0	0	0	0	0	0	0	0	0	0	2
F	White	0	0	0	0	0	1	0	0	0	0	0	0	0	0	0	0	1	0	1
M	White	1	0	0	0	0	0	0	0	0	0	0	0	0	0	0	0	2	0	1
F	White	0	0	0	0	0	0	0	0	0	0	0	0	0	0	0	0	0	0	0
F	Unknown	0	0	0	0	0	0	1	0	0	0	0	0	0	0	0	0	1	0	0
M	Unknown	0	0	0	0	0	0	0	0	0	0	0	0	0	0	0	0	0	0	1
M	White	0	0	0	0	0	0	0	0	0	0	0	0	0	0	0	0	0	0	0
M	Unknown	0	0	0	0	0	0	0	0	0	0	0	0	0	0	0	0	0	0	1
F	White	0	0	0	0	0	0	0	0	0	0	0	0	0	0	0	0	0	0	0
M	Unknown	0	0	0	0	0	0	0	0	0	1	0	0	0	0	0	0	1	0	0
M	American Indian or Alaska Native	0	1	0	0	0	1	0	0	0	0	0	1	0	0	0	1	5	0	3
M	White	0	0	0	1	1	1	0	0	0	0	0	0	0	0	0	1	4	0	4
M	White	0	0	0	0	0	0	0	0	0	0	0	0	0	0	0	0	0	0	1
F	White	0	0	0	0	0	1	0	0	0	0	0	0	0	0	0	0	1	0	0
M	Black or African American	1	0	0	0	0	1	0	0	0	0	0	0	0	0	0	0	3	1	3
F	Black or African American	0	0	0	0	0	0	0	0	0	0	0	0	0	0	0	0	0	0	0
F	White	0	0	0	0	0	0	0	0	0	0	0	0	0	0	0	0	0	0	1
M	Unknown	0	0	0	0	0	0	0	0	0	0	0	0	0	0	0	0	0	0	1
M	White	0	0	0	0	0	0	0	0	1	0	0	0	0	0	0	0	1	0	0
F	White	1	1	1	0	0	1	0	0	0	0	0	0	0	1	0	1	12	0	3
F	Unknown	0	0	0	0	0	0	0	0	0	0	0	0	0	0	0	0	0	0	0
F	White	0	0	0	0	0	0	0	0	0	0	0	0	0	0	0	0	0	0	2
F	Asian	0	0	0	0	0	0	0	0	0	0	0	0	0	0	0	0	0	0	0
F	Black or African American	0	0	0	0	0	1	0	0	0	0	0	0	0	0	0	0	1	0	0
M	Unknown	0	0	0	0	0	0	0	0	0	0	0	0	0	0	0	0	0	0	0
F	Unknown	0	0	0	0	0	0	0	0	0	0	0	0	0	0	0	0	0	0	1
M	Unknown	0	0	0	0	0	0	0	0	0	0	0	0	0	0	0	0	0	0	0
F	Unknown	0	0	0	0	0	0	0	0	0	0	0	0	0	0	0	0	0	0	0
F	Black or African American	0	0	0	0	0	0	0	0	0	0	0	0	0	0	0	0	0	0	0
F	White	0	0	0	0	0	1	0	0	0	0	0	0	0	0	0	0	1	0	3
M	White	0	0	1	0	0	1	0	0	0	0	0	0	0	0	0	0	2	0	4
M	White	0	0	0	1	0	1	0	0	0	0	1	0	0	0	0	0	4	0	3
F	White	1	0	0	1	0	1	0	0	0	1	0	0	0	0	0	1	6	0	1
F	White	0	0	0	0	0	0	0	0	0	0	0	0	0	0	0	0	0	0	1
M	Black or African American	0	0	0	0	0	0	0	0	0	0	0	0	0	0	0	0	0	1	4
F	Black or African American	0	0	0	0	0	1	0	0	0	0	0	0	0	0	0	0	1	0	0
F	White	0	0	0	0	0	0	0	0	0	0	0	0	0	0	0	1	1	0	3
F	Black or African American	0	0	1	0	0	0	0	0	0	1	0	0	0	0	0	0	2	0	1
F	Black or African American	0	0	0	0	0	0	0	0	0	1	0	0	0	0	0	0	1	0	0
M	Unknown	0	0	0	0	0	0	0	0	0	0	0	0	0	0	0	0	0	0	1
M	White	0	0	0	0	0	0	0	0	0	0	0	0	0	0	0	0	0	0	1
F	White	0	0	0	0	0	0	0	0	0	0	0	0	0	0	0	0	0	0	0
M	Unknown	0	0	0	0	0	1	0	0	0	0	0	0	0	0	0	0	1	0	1
M	Unknown	0	0	0	0	0	0	0	0	0	0	0	0	0	0	0	0	0	0	0
F	Unknown	0	0	1	0	0	0	0	0	0	1	0	1	0	0	0	0	4	0	1
M	White	0	0	0	0	0	0	0	0	0	0	0	0	0	0	0	0	0	0	0
M	Asian	0	0	0	0	0	0	0	0	0	0	0	0	0	0	0	0	0	0	1
F	White	0	0	0	0	0	1	1	0	1	1	0	1	0	0	0	0	6	0	3
M	White	0	0	0	0	0	0	0	0	0	0	0	0	0	0	0	0	0	0	1
M	White	0	1	0	0	0	0	0	0	1	0	0	0	0	0	0	0	2	0	0
M	White	0	0	0	0	0	1	0	0	0	1	0	0	0	0	0	1	3	0	1
F	Black or African American	0	0	0	0	0	0	1	0	0	0	0	0	0	0	0	0	1	0	2
M	Black or African American	0	0	0	0	0	0	0	0	0	0	0	0	0	0	0	0	0	0	2
M	White	1	0	0	0	0	0	0	0	1	0	0	0	0	0	0	0	3	0	2
M	Unknown	0	0	0	0	0	0	0	0	0	0	0	0	0	0	0	0	0	0	0
F	Unknown	0	0	0	0	0	0	0	0	0	0	0	0	0	0	0	0	0	0	0
M	Black or African American	0	0	0	0	0	0	0	0	0	0	0	0	0	0	0	0	0	0	3
M	White	0	0	0	0	0	0	0	0	0	0	0	0	0	0	0	0	0	0	3
F	Unknown	0	0	0	0	0	0	0	0	0	0	0	0	0	0	0	0	0	0	0
F	White	0	0	0	0	0	0	0	0	0	0	0	0	0	0	0	0	0	0	0
F	White	0	0	0	0	0	0	0	0	0	0	0	0	0	0	0	0	0	0	1
M	Black or African American	0	0	0	0	0	0	0	0	0	0	0	0	0	0	0	0	0	0	0
F	White	0	0	0	0	0	0	0	0	0	0	0	0	0	0	0	0	0	0	0
F	White	0	0	0	0	0	0	0	0	0	0	0	0	0	0	0	0	0	0	4
M	Unknown	0	0	0	0	0	0	0	0	0	0	0	0	0	0	0	0	0	0	0
M	Black or African American	0	0	0	0	0	0	0	0	0	0	0	0	0	0	0	0	0	0	0
M	White	0	0	0	0	0	0	0	0	0	1	0	0	0	0	0	0	1	0	1
M	Black or African American	0	0	0	0	0	0	0	0	0	0	0	1	0	0	1	0	8	0	2
M	White	0	0	0	0	0	0	0	0	0	1	0	0	0	0	0	0	1	0	2
M	White	0	0	0	0	0	1	0	0	0	0	0	0	0	0	0	0	1	0	1
M	Unknown	0	0	0	0	0	0	0	0	0	0	0	0	0	0	0	0	0	0	1
F	White	0	0	0	0	0	0	0	0	0	0	0	0	0	0	0	0	0	0	0
M	White	0	1	0	1	0	0	0	0	0	1	0	0	0	0	0	1	4	0	3
F	White	0	0	1	1	0	0	0	0	0	0	0	1	0	0	0	0	4	0	4
M	White	1	0	1	0	0	1	0	0	0	1	0	0	0	0	0	0	5	1	3
F	Unknown	0	0	0	0	0	0	0	0	0	0	0	0	0	0	0	0	0	0	2
M	White	0	0	0	0	0	0	0	0	0	0	0	0	0	0	1	0	6	0	0
M	Unknown	0	1	0	0	0	1	0	0	1	0	0	0	0	0	1	0	9	0	0
M	Black or African American	0	0	0	0	0	0	0	0	0	0	0	0	0	0	0	0	0	0	0
M	White	0	0	0	0	0	0	0	0	0	0	0	0	0	0	0	0	0	0	1
F	Unknown	0	0	0	0	0	0	0	0	0	0	0	0	0	0	0	0	0	0	4
M	White	0	0	0	0	0	0	0	0	0	0	0	0	0	0	0	0	0	0	0
F	White	0	0	0	0	0	0	0	0	0	0	0	0	0	0	0	0	0	0	0
F	Unknown	0	0	0	0	0	0	0	0	0	0	0	0	0	0	0	0	0	0	0
M	White	0	0	0	0	0	0	0	0	0	0	0	0	0	0	0	0	0	0	1
F	White	0	0	0	0	0	0	0	0	0	0	0	0	0	0	0	0	0	0	0
M	White	0	0	1	1	1	1	0	0	0	1	0	1	0	0	0	1	8	1	4
M	White	1	0	0	0	0	0	0	0	1	0	0	0	0	0	0	0	3	0	3
F	White	0	0	0	0	0	1	0	0	0	0	0	0	0	0	0	0	1	0	0
F	White	0	0	0	1	0	0	0	0	0	0	0	0	0	0	0	0	1	0	4
F	White	0	0	0	0	0	1	1	0	0	0	0	0	0	0	0	0	2	0	1
F	Black or African American	0	0	0	0	0	0	0	0	0	0	0	0	0	0	0	0	0	0	0
M	Unknown	0	0	0	0	0	0	0	0	0	0	0	0	0	0	0	0	0	0	4
M	White	0	0	0	0	0	0	0	0	0	0	0	0	0	0	0	0	0	0	0
F	Asian	0	0	0	0	0	0	0	0	0	0	0	0	0	0	0	0	0	0	2
F	Unknown	0	0	0	0	0	0	0	0	0	0	0	0	0	0	0	0	0	0	0
M	White	0	0	0	0	0	0	0	0	0	1	0	0	0	0	0	0	1	0	4
M	Unknown	0	0	0	0	0	0	0	0	0	0	0	0	0	0	0	0	0	0	1
F	Black or African American	0	0	1	1	1	0	1	0	0	0	0	1	0	0	0	1	7	0	4
F	Black or African American	0	0	0	0	0	0	0	0	0	0	0	0	0	0	0	0	0	0	0
M	Unknown	0	0	0	0	0	0	0	0	0	0	0	0	0	0	0	0	0	0	0
F	Unknown	0	0	1	0	1	1	0	0	0	0	0	1	0	0	0	0	5	0	4
M	American Indian or Alaska Native	0	1	0	0	0	0	0	0	0	0	0	0	0	0	0	0	1	0	3
F	Black or African American	0	0	0	0	0	0	0	0	0	0	0	0	0	0	0	0	0	0	3
F	White	0	0	0	0	0	1	1	0	0	1	0	1	0	0	0	0	5	1	3
M	White	0	0	0	0	0	0	0	0	0	0	0	0	0	0	0	0	0	0	0
F	White	0	0	0	0	0	0	0	0	0	0	0	0	0	0	0	0	0	0	0
F	Black or African American	0	0	0	0	0	0	0	0	0	0	0	0	0	0	0	0	0	0	0
F	White	0	0	0	0	0	0	0	0	0	0	0	0	0	0	0	0	0	0	0
F	Black or African American	1	0	0	0	0	0	0	0	1	1	0	0	0	1	0	0	10	0	1
M	White	0	0	0	0	0	0	0	0	0	0	0	0	0	0	0	0	0	0	1
F	White	0	0	0	0	0	0	0	0	0	0	0	0	0	0	0	0	0	0	3
F	Unknown	0	0	0	0	0	0	0	0	0	0	0	0	0	0	0	0	0	0	2
F	Unknown	0	0	0	0	0	0	0	0	0	0	0	0	0	0	0	0	0	0	0
M	Black or African American	0	0	0	0	0	0	0	0	0	0	0	0	0	0	0	0	0	0	1
F	Unknown	0	0	0	0	0	0	0	0	0	0	0	0	0	0	0	0	0	0	2
F	Black or African American	0	0	0	0	0	0	0	0	0	0	0	0	0	0	0	0	0	0	0
F	Unknown	0	0	0	0	0	0	0	0	0	0	0	0	0	0	0	0	0	0	0
F	White	0	0	0	0	0	0	0	0	1	0	0	0	0	0	0	0	1	0	2
F	White	0	0	0	0	0	0	0	0	0	0	0	0	0	0	0	0	0	0	0
M	White	0	0	0	0	0	0	0	0	0	0	0	0	0	0	0	0	0	0	2
F	Asian	0	0	0	0	0	0	0	0	0	0	0	0	0	0	0	0	0	0	1
F	White	0	0	0	0	0	1	0	0	0	0	0	0	0	0	0	0	1	0	2
M	Black or African American	1	0	0	0	0	1	0	0	0	1	0	1	0	0	0	0	6	0	2
F	Black or African American	0	0	0	0	0	1	0	0	0	0	0	0	0	0	0	0	1	0	0
M	Unknown	0	0	0	0	0	0	0	0	0	0	0	0	0	0	0	0	0	0	0
M	Unknown	0	0	0	0	0	0	0	0	0	0	0	0	0	0	0	0	0	0	3
F	Black or African American	0	0	0	0	0	0	0	0	0	0	0	0	0	0	0	0	0	0	0
F	Unknown	0	0	0	0	0	1	0	0	0	0	0	1	0	0	0	0	3	0	0
F	Unknown	0	0	0	0	0	0	0	0	0	0	0	0	0	0	0	0	0	0	0
M	White	0	0	1	0	0	0	0	1	1	1	0	1	1	0	0	1	10	0	2
F	White	0	0	0	0	0	0	0	0	0	0	0	0	0	0	0	0	0	0	2
F	White	0	0	0	0	0	1	0	0	0	0	0	0	0	0	0	0	1	0	1
M	White	0	1	0	0	0	0	0	0	1	1	0	1	0	0	0	0	5	1	2
F	White	0	0	0	0	0	1	0	0	1	0	0	0	0	0	0	1	3	0	2
F	White	0	0	0	0	0	0	0	0	0	0	0	0	0	0	0	0	0	0	1
M	White	0	0	0	0	0	0	0	0	0	0	0	0	0	0	0	0	0	0	4
F	Unknown	0	0	0	0	0	0	0	0	0	0	0	0	0	0	0	0	0	0	2
F	White	0	0	0	0	0	1	0	0	0	0	0	0	0	0	0	0	1	0	3
F	Black or African American	0	0	0	0	0	0	0	0	0	0	0	0	0	0	0	0	0	0	3
F	Unknown	0	0	0	0	0	0	0	0	0	0	0	0	0	0	0	0	0	0	1
F	Black or African American	0	0	1	1	0	1	0	0	0	0	0	0	0	0	0	0	3	0	2
F	Black or African American	0	0	0	0	0	0	0	0	0	0	0	0	0	0	0	0	0	0	0
F	White	0	0	0	0	0	1	0	0	1	1	0	0	0	0	0	0	3	0	1
M	White	1	0	0	0	0	0	0	0	0	0	0	0	0	0	0	0	2	0	0
M	Unknown	0	0	0	0	0	0	0	0	0	0	0	0	0	0	0	0	0	0	0
M	White	0	0	0	0	0	0	0	0	0	0	0	0	0	0	0	0	0	0	0
F	Black or African American	0	0	0	0	0	0	0	0	0	1	0	0	0	0	0	0	1	0	2
F	Unknown	0	0	0	0	0	0	0	0	0	0	0	0	0	0	0	0	0	0	1
F	White	1	0	0	0	0	0	0	0	0	0	0	0	0	1	0	0	8	0	1
F	White	0	0	0	0	0	0	0	1	0	0	0	0	0	0	0	0	1	0	0
M	Black or African American	0	0	0	0	0	0	0	0	0	0	0	0	0	0	0	0	0	0	0
M	Unknown	0	0	0	0	0	0	0	0	0	0	0	0	0	0	0	0	0	0	0
M	Black or African American	0	1	0	0	0	1	0	1	0	1	0	1	0	0	0	1	7	0	2
M	Black or African American	0	1	1	0	0	1	0	0	0	1	0	1	0	0	0	1	7	0	2
M	White	0	0	0	0	0	0	0	0	0	0	0	0	0	0	0	0	0	0	0
F	Black or African American	0	0	0	0	0	0	0	0	0	0	0	0	0	0	0	0	0	0	0
F	White	0	0	0	0	0	0	0	0	0	0	0	0	0	0	0	0	0	0	0
F	Unknown	0	0	0	0	0	0	0	0	0	0	0	0	0	0	0	0	0	0	2
M	Black or African American	0	0	0	0	0	0	0	0	0	0	0	1	0	0	0	0	2	0	0
M	Black or African American	1	1	0	1	1	1	0	0	0	1	0	1	0	1	0	1	16	0	3
F	White	0	0	0	0	0	1	0	0	0	0	0	0	0	0	0	0	1	0	0
M	White	0	0	1	0	0	1	0	0	0	0	0	1	0	0	0	0	4	0	2
M	White	0	0	0	0	0	0	0	0	0	0	0	0	0	0	0	0	0	0	0
F	White	1	0	0	0	0	0	0	0	0	0	0	0	0	0	0	0	2	0	0
M	Unknown	0	0	0	0	0	0	0	0	0	0	0	0	0	0	0	0	0	0	0
M	Unknown	0	0	0	0	0	0	0	0	0	0	0	0	0	0	0	0	0	0	0
F	Unknown	0	0	0	0	0	1	0	1	0	0	0	1	0	0	0	0	4	0	0
F	Black or African American	0	0	0	0	0	0	0	0	0	1	0	0	0	0	0	0	1	0	0
M	Black or African American	0	0	0	0	0	0	0	0	0	0	0	0	0	0	0	0	0	0	0
F	White	0	0	0	0	0	0	0	0	0	0	0	0	0	0	0	1	1	0	2
M	Unknown	0	0	0	0	0	0	0	0	0	0	0	0	0	0	0	0	0	0	0
F	Black or African American	1	1	1	1	1	1	0	0	0	1	1	1	0	0	0	0	12	0	3
M	Unknown	0	0	0	0	0	1	0	0	0	0	0	0	0	0	0	0	1	0	0
M	White	0	0	0	0	1	0	0	0	0	0	1	0	0	0	0	0	3	0	3
M	Native Hawaiian or Other Pacific Islander	0	0	0	0	0	0	0	0	0	0	0	0	0	0	0	0	0	0	2
F	Black or African American	0	0	0	0	0	0	0	0	0	0	0	0	0	0	0	0	0	0	0
M	White	0	0	0	1	1	0	0	0	0	1	0	1	0	0	0	1	6	1	4
F	Black or African American	0	0	0	0	0	0	0	0	0	0	0	0	0	0	0	0	0	0	0
F	White	0	0	0	0	0	0	0	0	0	0	0	0	0	0	0	0	0	0	1
F	Unknown	1	0	0	1	0	0	0	0	1	0	0	0	0	0	1	1	11	0	2
M	Black or African American	0	0	0	0	0	0	0	0	0	0	0	0	0	0	0	0	0	0	0
F	Black or African American	0	0	0	0	0	0	0	0	0	0	0	0	0	0	0	0	0	0	1
M	Asian	0	0	0	0	0	0	0	0	0	0	0	0	0	0	0	0	0	0	0
M	Unknown	0	0	0	0	1	0	0	0	0	0	0	0	0	0	0	0	1	0	2
M	Black or African American	0	0	0	0	0	0	0	0	0	0	0	0	0	0	0	0	0	0	0
M	White	0	0	0	0	0	0	0	0	0	0	0	0	0	0	0	0	0	0	4
M	White	1	0	0	0	0	0	0	0	0	0	0	0	0	0	0	0	2	0	2
M	White	0	0	0	0	0	0	0	0	0	0	0	0	0	0	0	0	0	0	3
F	White	0	0	0	0	0	0	0	0	0	0	0	0	0	0	0	0	0	0	0
F	White	0	0	0	0	0	0	0	0	0	0	0	0	0	0	0	0	0	0	0
F	White	0	0	0	0	0	0	0	0	0	0	0	0	0	0	0	0	0	0	1
M	Unknown	0	0	0	0	0	0	0	0	0	0	0	0	0	0	0	0	0	0	0
F	Black or African American	0	0	0	0	0	0	0	0	0	0	0	0	0	0	0	0	0	0	0
M	White	0	0	0	0	0	0	0	0	0	0	0	0	0	0	0	0	0	0	0
F	White	0	0	0	0	0	1	0	0	0	0	0	0	0	0	0	0	1	0	0
M	Unknown	0	0	0	0	0	0	0	0	0	0	0	0	0	0	0	0	0	0	0
F	Black or African American	0	0	0	0	0	0	0	0	0	0	0	0	0	0	0	0	0	0	3
F	Black or African American	1	0	0	0	0	0	0	0	0	1	0	1	0	1	0	1	12	1	3
M	Black or African American	0	0	0	0	0	0	0	0	0	0	0	0	0	0	0	0	0	0	1
M	Black or African American	1	0	0	1	0	0	0	0	0	0	1	0	0	1	0	0	11	0	0
F	Unknown	0	0	0	0	0	0	0	0	0	0	0	0	0	0	0	0	0	0	0
F	Unknown	0	0	0	0	0	0	0	0	0	1	0	0	0	0	0	0	1	0	0
F	Black or African American	0	0	0	0	0	0	0	0	0	0	0	0	0	0	0	0	0	0	0
M	Black or African American	0	0	0	0	0	0	0	0	0	1	0	0	0	0	0	0	1	0	1
M	Unknown	0	0	1	0	0	1	0	0	0	1	0	0	0	0	0	0	3	1	0
F	White	0	0	0	0	0	0	0	0	0	0	0	0	0	0	0	0	0	0	0
M	Unknown	0	0	0	0	0	0	0	0	0	0	0	0	0	0	0	0	0	0	0
F	Unknown	0	0	0	0	0	0	0	0	0	0	0	0	0	0	0	0	0	0	0
F	White	0	0	0	0	0	0	0	0	0	0	0	0	0	0	0	0	0	0	0
F	Unknown	0	0	0	0	0	0	0	0	0	0	0	0	0	0	0	0	0	0	0
F	White	0	0	0	0	0	1	0	0	0	0	0	0	0	0	0	0	1	0	1
M	White	0	0	0	0	0	0	0	0	0	0	0	0	0	0	0	0	0	0	0
M	Unknown	0	1	0	0	0	0	0	0	0	0	0	0	0	0	0	0	1	0	1
F	Black or African American	0	0	0	0	0	0	0	0	0	0	0	0	0	0	0	0	0	0	1
F	Unknown	0	0	0	0	0	0	0	0	0	0	0	0	0	0	0	0	0	0	0
F	Black or African American	0	0	0	0	0	1	0	0	0	0	0	0	0	0	0	0	1	0	0
M	Unknown	0	0	0	0	0	0	0	0	0	0	0	0	0	0	0	0	0	0	1
M	Black or African American	0	0	1	0	0	0	0	0	0	0	0	0	0	0	0	0	1	0	1
M	Black or African American	0	0	0	0	0	0	0	0	0	0	0	0	0	0	0	0	0	1	2
M	Asian	0	0	0	0	0	0	1	0	0	0	0	1	0	0	0	0	3	0	0
F	White	0	0	0	0	0	0	0	0	0	0	0	0	0	0	0	0	0	0	4
F	Black or African American	0	0	0	0	1	0	0	0	0	0	0	1	0	0	0	0	3	0	4
F	Black or African American	0	0	0	0	0	0	0	0	0	0	0	0	0	0	0	0	0	0	0
F	White	0	1	0	0	0	1	0	0	0	0	0	0	0	0	0	0	2	0	2
M	Black or African American	0	0	0	0	0	0	0	0	0	0	0	0	0	0	0	0	0	0	0
F	Black or African American	1	0	0	0	0	0	0	1	0	1	0	1	0	1	0	0	12	0	3
F	Unknown	0	0	0	0	0	0	0	0	0	0	0	0	0	0	0	0	0	0	3
M	White	1	1	1	1	0	1	0	0	0	0	0	0	0	0	0	1	7	0	4
F	White	0	0	0	0	0	0	0	0	0	0	0	0	0	0	0	0	0	0	2
M	Black or African American	0	0	0	0	0	0	0	0	0	0	0	0	0	0	0	0	0	0	2
F	Black or African American	0	0	0	0	0	0	0	0	0	0	0	0	0	0	0	0	0	0	0
F	Black or African American	0	0	0	0	0	1	0	0	0	0	0	0	0	0	0	0	1	0	0
M	Black or African American	0	0	0	0	0	0	0	0	0	0	0	0	0	0	0	0	0	0	3
F	Black or African American	0	0	0	0	0	0	0	0	0	0	0	0	0	0	0	0	0	0	2
F	Black or African American	0	0	0	0	0	0	0	0	0	1	0	0	0	0	0	0	1	0	0
M	Black or African American	0	0	0	0	0	0	0	0	0	0	0	0	0	0	0	0	0	0	1
F	White	0	0	0	0	0	0	0	0	0	0	0	0	0	0	0	0	0	0	1
F	Unknown	0	0	0	0	0	0	1	0	0	0	0	0	0	0	0	0	1	0	0
F	Unknown	0	0	0	0	0	0	0	0	0	0	0	0	0	0	0	0	0	0	0
M	White	0	0	0	0	0	0	0	0	0	0	0	0	0	0	0	0	0	0	0
F	White	0	0	0	0	0	0	0	0	0	0	0	0	0	0	0	0	0	0	0
M	White	0	0	0	0	0	0	0	0	0	0	0	0	0	0	0	0	0	0	1
M	Black or African American	0	0	0	0	0	0	0	0	0	0	0	0	0	0	1	0	6	0	0
M	Black or African American	0	0	0	1	0	0	0	0	0	0	0	0	0	0	0	0	1	0	2
F	Black or African American	0	0	1	0	0	1	0	0	1	1	0	0	0	0	0	0	4	0	0
M	Black or African American	0	0	0	0	0	0	0	0	0	0	0	0	0	0	0	0	0	0	0
F	White	0	0	0	0	0	0	0	0	0	0	0	0	0	0	0	0	0	0	1
F	White	0	0	0	0	0	1	0	0	0	0	0	0	0	0	0	0	1	0	0
M	Unknown	0	0	0	0	0	0	0	0	0	0	0	0	0	0	0	0	0	0	1
M	White	0	0	0	0	0	0	0	0	0	0	0	0	0	0	0	0	0	0	0
F	Black or African American	0	0	0	0	0	0	0	0	0	0	0	0	0	0	0	0	0	0	0
F	White	1	0	0	0	0	0	1	0	0	1	0	1	0	0	1	0	12	0	2
F	Unknown	0	0	0	0	0	0	0	0	0	0	0	0	0	0	0	0	0	0	1
F	Black or African American	0	0	0	0	0	0	0	0	0	0	0	0	0	0	0	0	0	0	0
M	White	0	0	0	0	0	0	0	0	0	0	0	0	0	0	0	0	0	0	3
M	Black or African American	0	0	0	0	0	0	1	0	0	1	0	0	0	0	0	0	2	0	2
F	White	0	0	0	0	0	1	0	0	0	0	0	0	0	0	0	0	1	0	0
M	White	0	0	0	0	0	0	0	0	0	0	0	1	0	0	0	0	2	0	0
M	White	0	0	0	0	0	0	0	0	1	0	0	0	0	0	0	0	1	0	0
M	White	0	0	0	0	0	0	0	0	0	0	0	0	0	0	0	0	0	0	0
M	Black or African American	0	0	0	0	0	0	0	0	0	1	0	0	0	0	0	0	1	0	2
F	Black or African American	0	0	0	0	0	0	0	0	0	0	0	0	0	0	0	0	0	0	0
M	White	0	0	0	0	0	0	0	0	0	0	0	0	0	0	0	0	0	0	1
F	Unknown	0	0	0	0	0	0	0	0	0	0	0	0	0	0	0	0	0	0	0
F	Unknown	0	0	0	0	0	0	0	0	0	0	0	0	0	0	0	0	0	0	1
M	Unknown	0	0	0	0	0	0	0	0	0	0	0	0	0	0	0	0	0	0	0
F	Unknown	0	0	0	0	0	0	0	0	0	0	0	0	0	0	0	0	0	0	0
F	Black or African American	0	0	0	0	0	0	0	0	0	0	0	0	0	0	0	0	0	0	1
M	Unknown	0	0	0	0	0	0	0	0	1	1	0	0	1	0	0	0	5	0	0
M	White	0	0	0	0	0	0	0	0	0	0	0	0	0	0	0	0	0	0	0
F	Asian	0	0	0	0	0	0	0	0	0	0	0	0	0	0	0	0	0	0	0
F	Unknown	0	0	0	0	0	0	0	0	0	0	0	0	0	0	0	0	0	0	0
F	White	1	0	0	0	0	1	0	0	0	0	0	0	0	0	0	0	3	0	1
M	White	0	0	0	0	0	0	0	0	0	1	0	0	0	0	0	0	1	0	1
F	Black or African American	0	0	0	1	1	1	0	0	0	1	0	1	0	0	0	0	6	0	3
F	Unknown	0	0	0	0	0	0	0	0	0	0	0	0	0	0	0	0	0	0	0
M	White	0	0	0	0	0	0	0	0	0	0	0	0	0	0	0	0	0	0	3
F	White	0	0	0	0	0	1	0	0	0	0	0	0	0	0	0	0	1	0	2
M	Black or African American	0	0	0	0	0	1	0	0	0	1	0	1	0	0	0	0	4	0	0
F	White	0	0	0	0	0	0	0	0	0	0	0	0	0	0	0	0	0	0	0
M	White	0	0	0	0	0	0	0	0	1	1	0	0	0	0	0	0	2	0	2
F	White	0	0	0	1	0	0	0	0	0	0	0	0	0	0	0	0	1	0	4
F	White	0	0	0	1	0	0	0	0	0	0	0	0	0	0	0	0	1	0	1
M	Unknown	0	0	0	0	0	0	0	0	0	0	0	0	0	0	0	0	0	0	0
F	Native Hawaiian or Other Pacific Islander	0	0	0	0	0	0	0	0	0	1	0	0	0	0	0	0	1	0	2
F	White	0	0	0	0	0	1	0	0	0	0	1	0	0	0	0	0	3	0	0
M	White	0	1	1	1	0	1	0	0	0	1	1	1	0	0	0	1	10	1	2
F	Unknown	0	0	0	0	0	0	0	0	0	0	0	0	0	0	0	0	0	0	2
F	White	0	0	0	0	0	0	0	0	0	1	0	0	0	0	0	0	1	0	0
F	White	0	0	0	0	0	0	0	0	1	0	0	0	0	0	0	0	1	0	0
F	Black or African American	0	0	0	0	0	0	0	0	0	0	0	0	0	0	0	0	0	0	0
M	Black or African American	0	0	0	0	0	0	0	0	0	0	0	0	0	0	0	0	0	0	0
F	Black or African American	0	0	0	0	0	0	0	0	0	0	0	0	0	0	0	0	0	0	3
M	Unknown	0	0	0	0	0	0	0	0	0	0	0	0	0	0	0	0	0	0	0
F	Unknown	0	0	0	0	0	0	0	0	0	0	0	1	0	0	0	0	2	0	0
F	Black or African American	0	1	0	0	0	1	0	0	0	1	0	0	0	0	0	1	4	0	1
M	White	1	0	0	0	0	1	0	0	0	0	0	0	0	1	0	0	9	0	0
M	Unknown	0	0	0	0	0	0	0	0	0	0	0	0	0	0	0	0	0	0	3
F	Unknown	0	0	0	0	0	0	0	0	0	0	0	0	0	0	0	0	0	0	0
M	Black or African American	0	0	0	0	0	0	0	0	0	1	0	0	0	0	0	0	1	1	2
F	Asian	0	0	0	0	0	0	0	0	0	0	0	0	0	0	0	0	0	0	2
F	Unknown	0	0	0	0	0	0	0	0	0	0	0	0	0	0	0	0	0	0	0
F	Unknown	0	0	0	0	0	0	0	0	0	0	0	0	0	0	0	0	0	0	3
F	White	0	0	0	0	0	0	0	0	0	0	0	0	0	0	0	0	0	0	2
F	White	0	0	0	0	0	0	0	0	0	0	0	0	0	0	0	0	0	0	0
F	Black or African American	0	0	0	0	0	1	0	0	0	0	0	0	0	0	0	0	1	0	0
F	Black or African American	0	0	0	0	0	1	0	0	0	1	0	0	0	0	0	0	2	0	1
F	White	0	0	0	0	0	0	0	0	0	0	0	0	0	0	0	0	0	0	2
M	White	0	0	0	0	0	0	0	0	0	0	0	0	0	0	0	0	0	0	0
F	White	0	0	0	0	0	0	0	0	0	0	0	0	0	0	0	0	0	0	0
F	Unknown	0	0	0	0	0	0	0	0	0	0	0	0	0	0	0	0	0	0	2
F	White	0	0	0	0	0	0	0	0	0	0	0	0	0	0	0	0	0	0	0
F	Unknown	0	0	0	0	0	0	0	0	0	0	0	0	0	0	1	0	6	0	0
M	Unknown	0	0	0	0	0	0	0	0	0	0	0	0	0	0	0	0	0	0	0
M	White	0	0	0	0	0	1	0	0	0	0	0	0	0	0	0	0	1	0	0
F	White	0	0	0	0	0	0	0	0	0	0	0	0	0	0	0	0	0	0	0
M	Black or African American	0	0	0	0	0	0	0	0	0	1	0	0	0	0	0	0	1	1	3
M	White	0	0	0	0	0	0	0	0	0	0	0	0	0	0	0	0	0	0	0
M	Unknown	0	0	0	0	0	0	0	0	0	1	0	0	0	0	0	0	1	0	2
F	Black or African American	0	0	0	0	0	0	0	0	0	0	0	0	0	0	0	0	0	0	0
M	White	0	0	0	0	0	0	0	0	0	0	0	0	0	0	0	0	0	0	0
M	Unknown	0	0	0	0	0	0	0	0	0	0	0	0	0	0	0	0	0	0	4
M	White	1	0	0	0	0	0	0	0	0	0	0	0	0	0	0	0	2	0	0
F	White	1	1	0	1	1	0	0	0	0	1	0	0	0	0	0	0	6	0	4
F	Black or African American	0	0	0	0	0	0	0	0	0	0	0	0	0	0	0	0	0	1	0
M	Black or African American	0	0	0	0	0	0	0	0	0	0	0	0	0	0	0	1	1	0	0
F	White	1	0	0	0	0	0	1	0	0	0	0	0	0	0	0	0	3	0	2
M	Unknown	0	0	0	0	0	0	0	0	0	0	0	0	0	0	0	0	0	0	1
F	White	0	0	0	0	0	1	0	0	0	1	0	0	0	0	0	0	2	0	1
M	Unknown	0	0	0	0	0	0	0	0	0	0	0	0	0	0	0	0	0	0	1
F	Black or African American	0	1	1	1	0	1	0	0	0	1	0	1	0	0	0	0	7	0	4
F	American Indian or Alaska Native	0	0	0	0	0	0	0	0	0	0	0	0	0	0	0	0	0	0	0
M	White	0	0	0	0	0	0	0	0	0	0	0	0	0	0	0	0	0	0	1
F	Black or African American	0	0	0	0	0	0	0	0	0	0	0	0	0	0	0	0	0	0	0
F	Black or African American	0	0	0	0	0	0	0	0	0	0	0	0	0	0	0	0	0	0	0
F	White	0	0	1	0	0	1	0	0	0	0	0	1	0	0	0	1	5	0	3
F	White	0	0	0	0	0	1	0	0	0	0	0	0	0	0	0	0	1	0	1
F	White	0	0	0	0	0	1	0	0	0	1	0	0	0	0	0	0	2	0	2
M	White	0	0	0	0	0	0	0	0	0	0	0	0	0	0	0	0	0	0	1
M	White	0	0	0	0	0	0	0	0	0	0	0	0	0	0	0	0	0	0	0
F	Asian	0	0	0	0	0	0	0	0	0	0	0	0	0	0	0	0	0	0	2
M	White	0	0	1	0	0	0	0	0	0	0	0	0	0	0	0	1	2	0	2
M	Black or African American	0	0	0	0	0	0	0	0	0	0	0	0	0	0	0	0	0	0	0
F	White	0	0	0	0	0	0	0	0	0	0	0	0	0	0	0	0	0	0	0
F	Unknown	0	0	0	0	0	1	0	0	0	0	0	0	0	0	0	0	1	0	0
F	Unknown	0	0	0	0	0	0	0	0	0	0	0	0	0	0	0	0	0	0	0
M	Unknown	0	0	0	0	0	0	0	0	0	0	0	0	0	0	0	0	0	0	0
M	Black or African American	0	0	0	1	0	0	0	0	0	0	0	1	0	0	0	0	3	0	1
F	White	0	0	0	0	0	0	0	0	0	0	0	0	0	0	0	0	0	0	1
F	White	1	0	0	0	0	0	0	0	0	1	0	0	0	0	0	0	3	0	2
M	White	0	0	0	0	0	1	0	0	0	0	0	0	0	0	0	0	1	0	0
M	White	1	0	0	0	0	1	0	0	1	1	0	1	1	0	0	0	10	0	1
F	White	0	0	0	0	0	0	0	0	0	0	0	0	0	0	0	0	0	0	2
F	Black or African American	0	0	0	0	0	0	0	0	0	0	0	1	0	0	0	0	2	0	0
F	Unknown	0	0	0	0	0	0	0	0	0	0	0	0	0	0	0	0	0	0	0
M	White	0	0	0	0	0	0	0	0	0	0	0	0	0	0	0	0	0	0	0
M	White	0	0	0	0	0	0	0	0	0	0	0	0	0	0	0	0	0	0	0
F	Unknown	0	0	0	0	0	0	0	0	0	0	0	0	0	0	0	0	0	0	0
F	White	1	0	1	0	0	1	0	0	0	1	0	0	0	0	0	0	5	0	2
M	White	0	0	0	0	0	1	0	0	0	1	0	0	0	0	0	0	2	0	0
M	White	0	0	0	0	0	0	0	0	0	0	0	0	0	0	0	0	0	0	0
M	Unknown	0	0	0	0	0	1	0	0	0	0	0	0	0	0	0	0	1	0	0
M	Unknown	0	0	0	0	0	0	0	0	0	0	0	0	0	0	0	0	0	0	0
M	White	0	0	0	0	0	0	0	0	0	0	0	0	0	0	0	0	0	0	0
F	Black or African American	0	0	0	0	0	0	0	0	0	0	0	0	0	0	0	0	0	0	1
M	Unknown	0	0	0	0	0	0	0	0	0	0	0	0	0	0	0	0	0	0	0
M	White	0	0	0	0	0	0	0	0	0	0	0	0	0	0	0	0	0	0	1
F	Asian	0	0	0	0	0	0	0	0	0	0	0	0	0	0	0	0	0	0	0
F	Black or African American	0	0	0	0	0	0	0	0	0	0	0	0	0	0	0	0	0	0	0
M	Black or African American	0	0	0	0	0	0	0	0	0	1	0	0	0	0	0	0	1	0	2
M	White	0	0	0	0	0	1	0	0	0	0	0	0	0	0	0	0	1	0	2
F	Black or African American	0	0	0	0	0	0	0	0	0	0	0	0	0	0	0	0	0	0	0
F	White	0	0	0	0	0	0	0	0	0	0	0	0	0	0	0	0	0	0	0
M	Unknown	0	0	0	0	0	0	0	0	0	0	0	0	0	0	0	0	0	0	2
F	White	0	0	0	0	0	0	0	0	0	0	0	0	0	0	0	0	0	0	0
M	White	0	0	0	0	0	0	0	0	0	0	0	0	0	0	0	0	0	0	0
F	White	0	0	0	0	0	0	0	0	0	0	0	0	0	0	0	0	0	0	0
F	Unknown	0	0	0	0	0	0	0	0	0	0	0	0	0	0	0	0	0	0	3
F	Black or African American	0	0	0	0	0	0	0	0	0	0	0	0	0	0	0	0	0	0	0
F	Black or African American	0	0	0	0	0	0	0	0	0	0	0	0	0	0	0	0	0	0	1
M	Black or African American	0	0	0	1	0	0	0	0	0	0	0	1	0	0	0	0	3	0	2
M	White	0	0	0	0	0	0	0	0	0	0	0	0	0	0	0	0	0	0	0
M	Unknown	0	0	0	0	0	0	0	0	0	1	0	0	0	0	0	0	1	0	0
F	Black or African American	0	0	0	0	0	0	0	0	0	1	0	0	0	0	0	0	1	0	1
M	Black or African American	0	0	0	0	0	0	0	0	0	0	0	0	0	0	0	0	0	0	1
M	Unknown	0	0	0	0	0	0	0	0	0	0	0	0	0	0	0	0	0	0	0
F	Unknown	0	0	0	0	0	0	0	0	0	0	0	0	0	0	0	0	0	0	0
F	White	0	0	0	0	1	0	0	0	0	0	0	0	0	0	0	0	1	0	2
F	Unknown	0	0	0	0	0	0	0	0	0	0	0	0	0	0	0	0	0	0	0
F	Black or African American	0	0	0	0	0	1	0	0	0	0	0	0	0	0	0	0	1	0	2
F	Unknown	0	0	0	0	0	0	0	0	0	0	0	0	0	0	0	0	0	0	0
M	Black or African American	0	0	0	0	1	0	0	0	1	0	0	1	0	0	0	1	5	0	4
M	Unknown	0	0	0	0	0	0	0	0	0	0	0	0	0	0	0	0	0	0	0
F	White	0	0	0	0	0	1	0	0	0	1	0	0	0	0	0	0	2	0	1
M	White	0	0	0	0	0	0	0	0	0	0	0	0	0	0	0	0	0	0	0
M	Asian	0	0	0	0	0	0	0	0	0	0	0	0	0	0	0	0	0	0	0
M	Unknown	0	0	0	0	0	0	0	0	0	0	0	0	0	0	0	0	0	0	1
M	Black or African American	0	0	0	0	0	0	0	0	0	0	0	0	0	0	0	0	0	0	0
F	White	0	0	0	0	0	0	0	0	0	0	0	0	0	0	0	0	0	0	0
M	Asian	0	0	0	0	0	0	0	0	0	1	0	0	0	0	0	0	1	0	3
F	White	0	0	0	1	0	1	0	0	0	0	0	0	0	0	0	0	2	0	3
F	Black or African American	0	0	0	0	0	0	0	0	0	0	0	0	0	0	0	0	0	0	0
M	White	0	1	0	0	1	0	0	0	0	1	0	1	0	0	0	0	5	0	4
F	White	0	0	0	0	0	0	0	0	0	0	0	0	0	0	0	0	0	0	4
F	White	0	0	0	1	0	0	0	0	0	0	1	0	0	0	0	0	3	0	3
M	White	0	0	0	0	0	0	0	0	0	0	0	0	0	0	0	0	0	0	0
F	Unknown	0	0	0	0	0	0	0	0	0	0	0	0	0	0	0	0	0	0	1
M	White	0	0	1	0	0	0	0	0	0	0	0	1	0	0	0	0	3	0	1
F	Black or African American	0	0	0	0	0	0	0	0	0	0	0	0	0	0	0	0	0	0	0
F	Unknown	0	0	0	1	0	0	0	0	0	0	0	0	0	0	0	0	1	0	1
F	Black or African American	0	0	0	0	0	0	0	0	0	0	0	0	0	0	0	0	0	0	0
M	Black or African American	1	0	0	0	0	1	0	0	0	0	0	0	0	0	0	0	3	0	2
F	Unknown	0	0	0	0	0	0	0	0	0	0	0	0	0	0	0	0	0	0	0
M	White	1	1	0	0	1	1	0	0	0	0	0	1	0	0	0	0	7	0	4
F	White	0	1	1	0	0	1	0	0	0	0	0	1	0	0	0	0	5	0	3
F	White	1	0	0	0	0	0	0	0	0	0	0	0	0	0	0	0	2	0	3
M	Unknown	0	0	0	0	0	0	0	0	0	0	0	0	0	0	0	0	0	0	0
M	Black or African American	0	0	0	0	0	0	0	0	0	1	0	0	0	0	0	0	1	0	2
M	Unknown	0	0	0	0	0	0	0	0	0	0	0	0	0	0	0	0	0	0	2
M	White	0	0	0	0	0	0	0	0	0	0	0	0	0	0	0	0	0	0	0
F	White	0	0	1	0	0	1	0	0	1	0	0	0	0	0	0	0	3	0	3
F	Unknown	0	0	0	0	0	0	0	0	0	0	0	0	0	0	0	0	0	0	0
F	Unknown	0	0	0	0	0	0	0	0	0	0	0	0	0	0	0	0	0	0	0
F	White	0	0	0	0	0	1	0	0	0	0	0	1	0	0	0	0	3	0	0
M	Unknown	0	0	0	0	0	0	0	0	0	0	0	0	0	0	0	0	0	0	1
M	Unknown	0	0	0	0	0	0	0	0	0	0	0	0	0	0	0	0	0	1	3
F	White	0	0	1	0	0	1	0	1	0	1	1	1	0	0	0	0	8	0	4
F	Black or African American	0	0	0	0	0	0	0	0	0	1	0	1	0	0	0	0	3	0	0
F	White	0	0	0	0	0	0	0	0	0	0	0	0	0	0	0	0	0	0	0
F	Unknown	0	0	0	0	0	0	0	0	0	0	0	0	0	0	0	0	0	0	0
M	White	0	0	0	0	0	0	0	0	0	0	0	0	0	0	0	0	0	0	0
F	White	0	1	0	0	0	1	0	0	0	0	0	0	0	0	0	1	3	0	2
F	White	0	0	0	0	0	0	0	0	0	0	0	0	0	0	0	0	0	0	0
M	White	0	0	0	0	0	0	0	0	0	0	0	0	0	0	0	0	0	0	0
M	Unknown	0	0	0	0	0	0	0	0	0	0	0	0	0	0	0	0	0	0	0
M	White	0	0	0	0	0	0	0	0	0	0	0	0	0	0	0	0	0	0	0
F	Unknown	0	0	0	0	0	0	0	0	0	0	0	0	0	0	0	0	0	0	3
M	White	0	0	0	0	0	0	0	0	0	0	0	0	0	0	0	0	0	0	0
M	Black or African American	0	0	0	0	0	0	0	0	0	0	0	0	0	0	0	0	0	0	1
F	Black or African American	0	0	0	0	0	0	0	0	0	0	0	0	0	0	0	0	0	0	0
F	White	0	0	0	0	0	0	0	0	0	0	0	0	0	0	0	0	0	0	1
M	Unknown	0	0	0	0	0	0	0	0	0	0	0	0	0	0	0	0	0	0	2
F	Black or African American	0	0	0	1	0	0	0	0	0	0	0	0	0	0	0	0	1	0	2
F	Black or African American	1	0	0	0	0	0	0	0	0	0	0	0	0	0	0	0	2	0	0
M	White	0	0	0	1	1	0	0	0	0	0	0	0	0	0	0	1	3	0	2
M	Black or African American	0	0	0	0	0	0	0	0	0	0	0	0	0	0	0	0	0	0	0
M	White	0	0	0	0	0	0	0	0	0	0	0	0	0	0	0	0	0	0	1
M	Black or African American	0	0	0	0	0	1	0	0	0	0	0	0	0	0	0	0	1	0	2
F	Unknown	0	0	0	0	0	0	0	0	0	0	0	0	0	0	0	0	0	0	0
M	White	0	0	0	0	0	0	0	0	0	0	0	0	0	0	0	0	0	0	0
M	Unknown	0	0	0	0	0	0	0	0	0	0	0	0	0	0	0	0	0	0	0
M	White	0	0	0	0	0	1	0	0	0	0	0	0	0	0	0	0	1	0	2
F	White	0	0	1	1	0	1	1	0	0	1	0	1	0	0	0	1	8	0	3
F	White	0	0	0	0	0	1	0	0	0	0	0	0	0	0	0	0	1	0	0
F	Unknown	0	0	0	0	0	0	0	0	1	0	0	0	0	0	0	0	1	0	0
F	White	0	0	0	0	0	0	0	0	0	0	0	0	0	0	0	0	0	0	0
M	White	0	0	1	0	0	0	1	0	1	1	0	0	1	0	0	0	7	0	2
F	Black or African American	0	0	0	0	0	0	0	0	0	0	0	0	0	0	0	0	0	0	0
F	Unknown	0	0	0	1	0	0	0	0	0	0	0	0	0	0	0	1	2	0	2
M	Asian	0	0	0	0	0	0	0	0	0	0	0	0	0	0	0	0	0	0	0
M	Black or African American	0	0	0	0	0	0	0	0	0	0	0	0	0	0	0	0	0	0	3
F	White	0	0	0	0	0	0	0	0	1	0	0	0	0	0	0	0	1	0	0
M	White	0	0	0	0	0	0	0	0	0	0	0	0	0	0	0	0	0	0	2
M	White	0	0	0	0	0	0	0	0	0	0	0	0	0	0	0	0	0	0	0
F	Black or African American	0	0	0	0	0	1	0	0	0	0	0	0	0	0	0	0	1	0	1
M	Black or African American	0	0	1	0	1	1	0	0	0	1	0	0	0	0	0	1	5	1	4
F	White	0	0	0	0	0	1	0	0	0	0	0	0	0	0	0	0	1	0	3
F	Black or African American	0	0	0	0	0	0	0	0	0	0	0	0	0	0	0	0	0	0	0
F	White	1	0	0	0	0	0	0	0	0	0	0	0	0	0	0	0	2	0	1
F	Black or African American	1	0	0	0	0	0	0	0	0	1	0	0	0	0	0	0	3	0	2
M	Black or African American	1	0	0	1	0	0	0	1	0	0	1	1	0	0	0	0	8	0	3
F	White	0	1	1	1	1	0	0	0	0	1	1	0	0	0	0	0	7	0	3
F	White	0	0	0	0	1	1	0	0	0	0	0	0	0	0	0	0	2	0	4
F	White	0	0	0	0	0	0	0	0	0	0	0	0	0	0	0	0	0	0	0
F	Black or African American	0	0	0	0	0	0	0	0	0	0	0	0	0	0	0	0	0	0	2
F	White	0	0	0	0	0	0	0	0	0	0	0	0	0	0	0	0	0	0	0
F	Asian	0	0	0	0	0	0	0	0	0	0	0	0	0	0	0	0	0	0	1
F	Black or African American	0	0	0	1	1	0	0	1	0	0	0	1	0	0	0	0	5	0	4
M	White	0	0	0	0	0	1	0	0	0	0	0	0	0	0	0	0	1	0	0
F	White	0	0	0	0	0	0	0	0	0	0	0	0	0	0	0	0	0	0	4
M	White	1	0	1	0	0	1	0	0	0	1	0	0	0	0	0	0	5	0	4
F	White	0	0	0	0	0	0	0	0	0	0	0	0	0	0	0	0	0	0	2
M	White	0	0	0	0	0	0	0	0	0	0	0	0	0	0	0	0	0	0	0
F	Black or African American	0	0	0	1	1	0	0	0	0	0	0	1	0	0	0	0	4	0	4
F	White	1	0	0	0	0	1	0	0	0	0	0	0	0	0	0	0	3	0	1
M	White	0	0	0	0	0	0	0	0	0	1	0	0	0	0	0	0	1	0	0
F	White	0	0	0	0	0	0	0	0	0	0	0	0	0	0	0	0	0	0	0
F	White	0	0	0	0	0	0	0	0	0	0	0	0	0	0	0	0	0	0	0
F	Unknown	0	0	0	0	0	0	1	0	0	0	0	0	0	0	0	0	1	0	2
F	Unknown	0	0	0	1	0	0	0	0	0	0	0	0	0	0	0	1	2	0	3
M	White	0	0	0	0	0	0	0	0	0	0	0	0	0	0	0	0	0	0	1
F	White	0	0	0	1	0	0	0	0	0	1	0	0	0	0	0	0	2	0	1
M	Black or African American	0	0	0	0	0	1	0	0	0	0	0	0	0	0	0	0	1	0	0
M	Black or African American	0	0	0	0	0	0	0	0	0	0	0	0	0	0	0	0	0	0	2
F	White	0	0	0	0	0	0	0	0	0	0	0	0	0	0	0	0	0	0	1
F	Unknown	0	0	0	0	0	0	0	0	0	0	0	0	0	0	0	0	0	0	0
M	Black or African American	0	0	1	0	0	1	1	0	1	0	0	0	0	0	0	1	5	0	0
M	White	0	1	1	1	0	0	0	0	0	1	0	1	0	0	0	1	7	0	3
F	Black or African American	0	0	1	0	0	0	0	0	0	0	0	1	0	0	0	0	3	0	4
M	White	0	0	0	0	0	0	0	0	0	1	0	0	0	0	0	0	1	0	0
M	White	0	0	0	0	0	0	0	0	0	1	0	0	0	0	0	0	1	0	0
F	White	0	0	0	0	0	0	0	0	0	0	0	0	0	0	0	0	0	0	0
M	Unknown	0	0	0	0	0	0	0	0	0	0	0	0	0	0	0	0	0	1	1
M	Unknown	0	0	0	0	0	0	0	0	0	0	0	0	0	0	0	0	0	0	0
M	Black or African American	0	0	0	0	0	0	0	0	0	1	0	1	0	0	0	0	3	0	1
F	White	0	0	0	0	0	0	0	0	0	0	0	0	0	0	0	0	0	0	1
M	White	0	0	0	0	0	0	0	0	0	0	0	0	0	0	0	0	0	0	0
M	White	0	0	0	0	0	0	0	0	0	0	0	0	0	0	0	0	0	0	0
M	Unknown	0	0	0	0	0	0	0	0	0	1	0	0	0	0	0	0	1	0	0
M	Black or African American	0	0	0	0	0	0	0	0	0	0	0	1	0	0	0	0	2	0	2
F	White	0	0	0	0	0	0	0	0	0	0	0	0	0	0	0	0	0	0	4
F	White	0	1	0	0	0	1	0	0	0	0	0	0	0	0	0	1	3	0	3
M	Unknown	0	0	0	0	0	0	0	0	0	0	0	0	0	0	0	0	0	0	0
M	White	0	0	1	1	0	1	0	0	0	1	0	0	0	0	0	0	4	0	0
M	White	0	0	0	0	0	0	0	0	0	0	0	0	0	0	0	0	0	0	0
M	White	0	0	0	0	0	0	0	0	0	0	0	0	0	0	0	0	0	0	0
M	Black or African American	0	0	1	0	0	0	0	0	0	0	0	0	0	0	0	1	2	0	3
F	White	0	0	0	0	0	0	0	0	0	0	0	0	0	0	0	0	0	0	1
F	Black or African American	0	0	0	0	0	0	0	0	0	0	0	0	0	0	0	0	0	0	3
F	White	0	0	0	0	0	0	0	0	0	0	0	0	0	0	0	0	0	0	0
M	White	0	0	0	0	0	0	0	0	0	0	0	0	0	0	0	0	0	0	2
M	White	0	0	0	0	0	1	0	0	0	0	0	0	0	0	0	0	1	0	0
M	Black or African American	0	0	0	1	0	0	0	0	0	1	0	0	0	0	0	0	2	0	2
M	White	0	1	0	0	0	0	0	0	0	0	0	0	0	0	0	0	1	0	2
F	Unknown	0	0	0	0	0	0	0	0	0	0	0	0	0	0	0	0	0	0	4
F	White	0	0	0	0	0	0	0	0	0	0	0	0	0	0	0	0	0	0	1
M	White	0	0	0	0	0	0	0	0	0	0	0	0	0	0	0	1	1	0	1
F	White	0	0	0	0	0	1	0	0	0	0	0	0	0	0	0	0	1	0	0
M	Black or African American	0	0	0	0	0	0	0	0	0	0	0	0	0	0	0	0	0	0	1
M	White	0	0	0	0	0	0	0	0	0	0	0	0	0	0	0	0	0	0	2
M	White	0	0	0	0	0	0	0	0	0	0	0	0	0	0	0	0	0	0	0
M	Unknown	0	1	0	0	0	0	0	0	0	1	0	0	0	0	0	0	2	1	3
F	Unknown	0	0	0	0	0	1	0	0	0	0	0	0	0	0	0	0	1	0	0
F	Black or African American	0	0	0	0	0	0	0	0	0	1	0	0	0	0	0	0	1	0	0
M	Black or African American	0	0	0	0	0	0	0	0	0	0	0	0	0	0	0	0	0	0	0
F	Black or African American	0	0	0	0	0	0	0	0	0	1	0	0	0	0	0	0	1	0	1
F	White	0	0	0	0	0	0	0	0	0	0	1	0	0	0	0	0	2	0	2
F	Unknown	0	0	0	0	0	0	0	0	0	0	0	0	0	0	0	0	0	0	0
M	White	0	0	0	0	0	0	0	0	0	0	0	0	0	0	0	0	0	0	2
M	Asian	0	0	0	0	0	0	0	0	0	0	0	0	0	0	0	0	0	0	0
F	Black or African American	0	0	0	0	0	0	0	0	0	0	0	0	0	0	0	0	0	0	1
F	White	1	0	0	1	0	1	0	0	1	0	0	0	0	1	0	0	11	0	3
M	Unknown	0	0	0	0	0	0	0	0	0	0	0	0	0	0	0	0	0	0	0
M	White	0	0	0	0	0	0	0	0	0	1	0	0	0	0	0	0	1	0	1
F	Unknown	0	0	0	0	0	0	0	0	0	0	0	0	0	0	0	0	0	0	0
M	White	0	1	1	0	0	1	0	0	1	1	0	0	0	0	0	0	5	1	2
M	White	0	0	0	0	0	0	0	0	0	1	0	0	0	0	0	0	1	0	0
M	White	0	0	0	0	0	0	0	0	0	0	0	0	0	0	0	0	0	0	2
F	Black or African American	0	0	0	0	0	1	0	0	1	0	0	0	0	0	0	0	2	0	2
M	Black or African American	0	0	0	0	0	0	0	0	0	0	0	0	0	0	0	0	0	0	0
M	White	0	0	0	0	0	1	0	0	0	0	0	0	0	0	0	0	1	0	1
M	Unknown	0	0	0	0	0	0	0	0	0	0	0	0	0	0	0	0	0	0	0
F	White	0	0	0	0	0	0	0	0	0	0	0	0	0	0	0	0	0	0	0
F	Unknown	0	0	0	0	0	0	0	0	0	1	0	0	0	0	0	1	2	0	2
M	White	0	0	0	0	1	1	0	0	0	0	0	1	0	0	0	0	4	0	4
F	White	0	0	0	0	0	0	0	0	0	0	0	0	0	0	0	0	0	0	0
M	Unknown	1	0	0	0	0	0	0	0	0	1	0	0	0	0	0	0	3	0	1
M	White	0	0	0	0	0	0	0	0	0	0	0	0	0	0	0	0	0	0	0
F	Black or African American	0	0	0	0	0	0	0	0	0	0	0	0	0	0	0	0	0	0	1
F	Black or African American	0	0	0	0	0	0	0	0	0	0	0	0	0	0	0	0	0	0	0
F	Black or African American	0	0	0	0	0	0	0	0	0	1	0	0	0	0	0	0	1	0	2
F	White	0	0	0	0	0	0	0	0	0	1	0	0	0	0	0	0	1	0	1
M	Black or African American	0	0	0	0	0	0	0	0	0	1	0	0	0	0	0	0	1	0	2
M	Unknown	0	0	0	0	0	0	0	0	0	0	0	0	0	0	0	0	0	0	0
M	Black or African American	0	0	1	1	0	0	0	0	0	0	1	1	0	0	0	0	6	0	1
M	White	0	0	0	0	0	0	0	0	0	0	0	0	0	0	0	0	0	0	0
M	White	0	1	0	0	0	0	0	0	0	1	0	1	0	0	0	0	4	0	3
F	Black or African American	0	0	0	0	0	1	0	0	0	1	0	1	0	0	0	0	4	0	1
M	White	0	1	0	0	0	0	0	0	0	1	0	1	0	0	0	0	4	0	2
M	Unknown	0	0	0	0	0	0	0	0	0	0	0	0	0	0	0	0	0	0	0
F	Black or African American	0	0	0	0	0	0	0	0	0	0	0	1	0	0	0	1	3	0	3
F	Black or African American	0	0	0	0	0	0	0	0	0	0	0	0	0	0	0	0	0	0	0
M	White	0	0	0	0	0	0	0	0	0	0	0	0	0	0	0	0	0	0	0
F	Asian	0	0	0	0	0	0	0	0	0	0	0	0	0	0	0	0	0	0	0
M	White	0	0	0	0	0	0	0	0	0	0	0	0	0	0	0	0	0	0	0
M	White	0	0	0	0	0	0	0	0	0	0	0	0	0	0	0	0	0	0	0
M	White	0	0	0	0	0	0	0	0	1	0	0	0	0	0	0	0	1	0	1
F	Black or African American	0	0	0	0	0	1	0	0	0	0	0	0	0	0	0	0	1	0	0
F	Black or African American	0	0	0	0	0	0	0	0	0	0	0	0	0	0	0	0	0	0	2
F	Black or African American	0	0	0	1	0	1	0	0	0	0	0	0	0	0	0	0	2	0	1
F	White	0	0	0	0	0	0	0	0	0	0	0	0	0	0	0	0	0	0	0
M	White	0	0	0	0	0	0	0	0	0	0	0	0	0	0	0	0	0	0	1
M	Black or African American	0	0	0	0	0	0	0	0	0	0	0	0	0	0	0	0	0	0	0
M	Black or African American	1	0	0	0	0	0	0	0	0	1	0	0	0	1	0	0	9	0	2
M	White	0	0	0	0	0	0	0	0	0	0	0	0	0	0	0	0	0	0	0
M	Black or African American	1	0	1	0	0	1	0	0	0	0	0	0	0	0	0	1	5	0	2
F	Black or African American	0	0	0	0	0	0	0	0	0	0	0	0	0	0	0	0	0	0	0
F	White	0	0	0	0	0	0	0	0	0	0	0	0	0	0	0	0	0	0	0
F	White	0	0	0	0	0	0	0	0	0	0	0	0	0	0	0	0	0	0	1
F	Unknown	0	0	0	0	0	0	0	0	0	0	0	0	0	0	0	0	0	0	0
M	White	0	0	0	0	0	0	0	0	0	0	0	0	0	0	0	0	0	0	1
M	Black or African American	0	0	0	0	0	0	0	0	0	0	0	0	0	0	0	1	1	1	2
M	White	0	0	0	0	0	0	0	0	0	0	0	0	0	0	0	0	0	0	1
M	Black or African American	0	0	0	0	0	0	0	0	0	0	0	0	0	0	0	0	0	0	0
M	White	0	1	0	0	0	0	0	0	0	1	0	1	0	0	0	0	4	0	0
F	White	0	0	0	0	0	0	0	0	0	0	0	0	0	0	0	0	0	0	0
F	Unknown	0	0	0	1	0	0	0	0	0	0	0	0	0	0	0	0	1	0	3
M	Black or African American	0	0	0	0	0	0	0	0	0	0	0	0	0	0	0	0	0	0	1
M	White	0	0	0	0	0	0	0	0	0	0	0	0	0	0	0	0	0	0	1
M	White	0	0	0	0	0	0	0	0	0	0	0	0	0	0	0	0	0	0	0
M	Unknown	0	0	0	0	0	0	0	0	0	0	0	0	0	0	0	0	0	0	0
F	Black or African American	0	0	0	0	0	0	0	0	0	0	0	0	0	0	0	0	0	0	3
M	Black or African American	0	0	0	0	0	0	0	0	0	0	0	1	0	0	0	0	2	0	1
F	White	0	0	0	0	0	0	0	0	0	0	0	0	0	0	0	0	0	0	0
F	White	0	0	0	0	0	0	0	0	0	0	0	0	0	0	0	0	0	0	0
F	White	0	0	1	0	0	1	0	0	0	0	0	1	0	0	0	0	4	0	2
F	White	0	0	0	0	0	0	0	0	0	0	0	0	0	0	0	0	0	0	1
M	Unknown	0	0	0	0	0	0	0	0	0	0	0	0	0	0	0	0	0	0	1
M	Black or African American	0	0	0	0	0	0	0	0	0	0	0	0	0	0	0	0	0	0	0
F	Unknown	0	1	0	0	0	1	0	0	0	0	0	0	0	0	0	0	2	0	0
M	White	0	0	0	0	0	0	0	0	0	0	0	0	0	0	0	0	0	0	1
F	White	0	0	0	0	0	1	0	0	0	0	0	0	0	0	0	0	1	0	0
F	White	0	0	0	0	0	0	0	0	0	1	0	0	0	0	0	0	1	0	3
F	Unknown	0	0	0	0	0	0	0	0	0	0	0	0	0	0	0	0	0	0	3
M	White	0	0	0	0	0	0	0	0	0	0	0	0	0	0	0	0	0	0	0
M	Unknown	0	0	0	0	0	0	0	0	0	0	0	0	0	0	0	0	0	0	0
F	White	0	0	0	0	0	0	0	0	0	0	0	0	0	0	0	0	0	0	0
M	Black or African American	0	0	0	0	0	0	0	0	0	0	0	0	0	0	0	0	0	0	0
M	Black or African American	0	0	0	0	0	0	0	0	0	0	0	0	0	0	0	0	0	0	1
M	White	0	0	0	0	0	0	0	0	0	0	0	0	0	0	0	1	1	0	2
M	White	0	0	0	0	0	0	0	0	0	0	0	0	0	0	0	0	0	1	3
M	Black or African American	0	0	0	0	0	0	0	0	0	0	0	0	0	0	0	0	0	0	0
F	White	0	0	0	0	0	0	0	0	0	0	0	0	0	0	0	0	0	0	3
F	White	0	0	0	0	0	0	0	0	0	0	0	0	0	0	0	0	0	0	0
F	Unknown	0	0	0	0	0	0	0	0	0	0	0	0	0	0	0	0	0	0	0
M	Black or African American	0	0	0	0	0	0	0	0	0	0	0	0	0	0	0	0	0	0	0
F	White	0	0	0	0	0	0	0	0	0	0	0	0	0	0	0	0	0	0	0
F	White	0	0	0	1	0	0	0	0	0	0	0	0	0	0	0	0	1	1	4
M	White	0	0	0	0	0	0	0	0	0	0	0	0	0	0	0	0	0	0	0
F	Black or African American	0	0	0	0	0	0	0	0	0	0	0	0	0	0	0	0	0	0	0
M	White	0	0	0	0	0	1	0	0	0	0	0	0	0	0	1	0	7	0	0
F	White	0	0	0	0	0	0	0	0	0	0	0	0	0	0	0	0	0	0	2
F	White	0	0	0	0	0	0	0	0	0	0	0	0	0	0	0	0	0	1	4
M	Black or African American	0	1	1	0	0	0	0	0	0	1	0	1	0	0	0	0	5	0	0
M	Unknown	0	0	0	0	0	0	0	0	0	0	0	0	0	0	0	0	0	0	0
F	Unknown	0	0	0	0	0	0	0	0	0	0	0	0	0	0	0	0	0	0	0
M	Black or African American	0	0	0	0	0	0	0	0	0	0	0	0	0	0	0	0	0	0	2
F	Unknown	0	0	0	0	0	0	0	0	0	0	0	0	0	0	0	0	0	0	0
M	White	0	0	0	0	0	0	0	0	0	0	0	0	0	0	0	0	0	0	0
M	White	0	0	0	0	0	0	0	0	0	0	0	0	0	0	0	0	0	0	3
M	White	0	0	0	0	0	0	0	0	0	0	0	0	0	0	0	0	0	0	4
M	White	0	0	0	0	0	0	0	0	0	0	0	0	0	0	0	0	0	0	0
F	Black or African American	0	0	0	0	0	0	0	0	0	0	0	0	0	0	0	0	0	0	1
F	White	0	0	0	0	0	1	0	0	0	0	0	0	0	0	0	0	1	0	0
F	Black or African American	0	0	0	0	0	1	0	0	0	0	0	0	0	0	0	0	1	0	0
F	White	0	0	0	0	0	0	0	0	0	0	0	0	0	0	0	0	0	0	3
M	White	1	0	0	0	0	0	0	0	0	1	0	0	0	0	0	0	3	0	3
M	White	0	0	0	0	0	0	0	0	0	1	0	0	0	0	0	0	1	0	0
M	Unknown	0	0	0	0	0	0	0	0	0	0	0	0	0	0	0	0	0	0	0
F	Black or African American	1	0	1	1	1	1	0	0	0	0	0	1	0	1	0	0	14	1	2
F	Black or African American	0	0	0	0	0	0	0	0	0	1	0	0	0	0	0	0	1	0	0
F	White	0	0	0	0	0	0	0	0	0	0	0	0	0	0	0	0	0	0	2
F	White	0	0	0	0	0	0	0	0	0	0	0	0	0	0	0	0	0	0	0
F	Black or African American	0	0	0	0	0	0	0	0	0	0	0	0	0	0	0	0	0	0	0
M	Black or African American	0	0	0	0	0	0	0	0	0	0	0	0	0	0	0	0	0	0	3
F	White	0	0	0	0	0	0	0	0	0	0	0	1	0	0	0	0	2	0	1
M	White	0	0	0	0	0	0	0	0	0	0	0	0	0	0	0	0	0	0	1
F	White	0	0	0	0	0	0	0	0	0	0	0	0	0	0	0	0	0	0	0
F	Unknown	0	0	0	0	0	1	0	0	0	0	0	0	0	0	0	0	1	0	0
M	Black or African American	0	0	0	0	0	0	0	0	0	0	0	0	0	0	0	0	0	0	0
F	Black or African American	0	0	0	0	0	0	0	0	0	0	0	0	0	0	0	0	0	0	3
F	White	0	0	0	0	0	0	0	0	0	0	0	0	0	0	0	0	0	0	2
F	Unknown	0	0	0	0	0	0	0	0	0	0	0	0	0	0	0	0	0	0	0
M	Black or African American	0	0	0	0	0	0	0	0	0	0	0	0	0	0	0	0	0	0	0
M	Unknown	0	0	0	0	0	0	0	0	0	0	0	0	0	0	0	0	0	0	0
M	Unknown	0	0	0	0	0	0	0	0	0	0	0	0	0	0	0	0	0	0	2
M	Black or African American	0	0	0	0	0	0	0	0	0	0	0	0	0	0	0	1	1	1	0
F	Black or African American	0	0	0	0	0	1	0	0	0	1	0	0	0	0	0	0	2	0	3
M	Black or African American	0	0	0	0	0	0	0	0	1	1	1	0	0	0	0	0	4	0	2
F	White	0	0	0	0	0	0	0	0	0	0	0	0	0	0	0	0	0	0	2
F	Black or African American	0	0	0	0	0	0	0	0	0	0	0	0	0	0	0	0	0	0	0
F	Unknown	0	0	0	0	0	0	0	0	0	0	0	0	0	0	0	0	0	0	0
M	White	0	0	0	0	0	0	0	0	0	0	0	0	0	0	0	0	0	0	4
M	Unknown	0	0	0	0	0	0	0	0	0	0	0	0	0	0	0	0	0	0	1
F	Asian	0	0	0	0	0	0	0	0	0	1	0	1	0	0	0	0	3	0	2
F	White	0	0	0	0	0	0	0	0	0	0	0	0	0	0	0	0	0	0	1
F	Unknown	0	0	0	0	0	0	0	0	0	0	0	0	0	0	0	0	0	0	4
F	White	0	0	0	0	0	0	0	0	0	0	0	0	0	0	0	0	0	0	0
M	Unknown	0	0	0	0	0	0	0	0	0	0	0	0	0	0	0	0	0	0	4
M	Unknown	0	0	0	0	0	0	0	0	0	1	0	0	0	0	0	0	1	0	0
F	Black or African American	0	0	0	0	0	0	0	0	0	0	0	0	0	0	0	0	0	0	0
M	Black or African American	0	0	1	0	0	1	0	0	0	0	0	0	0	0	0	0	2	0	1
M	Unknown	0	0	0	0	0	0	0	0	0	0	0	0	0	0	0	0	0	0	0
M	White	1	0	0	1	1	1	0	0	1	0	0	0	0	0	0	0	6	0	1
M	White	0	1	1	1	0	1	0	0	0	1	0	1	0	0	0	1	8	1	2
M	Black or African American	0	1	0	0	0	0	0	0	0	0	0	0	0	0	0	0	1	1	4
M	White	0	0	1	0	0	0	0	0	0	1	0	0	0	0	0	0	2	0	3
F	Unknown	0	0	0	0	0	0	0	0	0	0	0	0	0	0	0	0	0	0	3
F	Black or African American	0	0	0	0	0	0	0	0	0	0	0	0	0	0	0	0	0	0	0
F	White	0	0	0	0	0	0	0	0	0	0	0	0	0	0	0	0	0	0	0
F	White	0	0	0	1	1	0	0	0	0	0	0	0	0	0	0	0	2	0	3
M	Black or African American	0	0	0	0	0	0	0	0	0	1	0	0	0	0	0	0	1	0	1
F	Black or African American	0	0	0	0	0	0	0	0	0	1	0	1	0	0	0	0	3	0	3
M	Unknown	0	0	0	0	0	0	0	0	0	0	0	0	0	0	0	0	0	0	0
M	Black or African American	0	0	0	0	0	0	0	0	0	0	0	0	0	0	0	0	0	0	2
M	White	0	0	0	0	0	0	0	0	0	1	0	0	0	0	0	0	1	0	3
F	White	0	0	0	0	0	0	0	0	0	0	0	0	0	0	0	0	0	0	0
F	White	0	0	0	0	0	0	0	0	0	0	0	0	0	0	0	0	0	0	3
F	Unknown	0	0	0	0	0	0	0	0	0	0	0	0	0	0	0	0	0	0	0
M	Unknown	0	0	0	0	0	0	0	0	0	0	0	1	0	0	0	0	2	0	2
F	Black or African American	1	0	0	0	0	1	0	0	0	0	0	0	0	0	0	0	3	0	0
F	White	0	0	0	0	0	0	0	0	0	0	0	0	0	0	0	0	0	0	4
F	White	0	0	0	0	0	0	0	0	0	0	0	0	0	0	0	0	0	0	0
M	Asian	0	0	0	0	0	0	0	0	0	0	0	0	0	0	0	0	0	0	0
F	Black or African American	0	0	0	0	1	0	0	0	0	0	0	0	0	0	0	0	1	0	3
M	Black or African American	0	0	0	0	0	0	0	0	0	0	0	0	0	0	0	0	0	0	0
F	White	0	0	0	0	0	0	0	0	0	0	0	0	0	0	0	0	0	0	0
F	White	0	0	0	0	0	0	0	0	0	0	0	0	0	0	0	0	0	0	0
M	Asian	0	0	0	0	0	0	0	0	0	1	0	0	0	0	0	0	1	0	1
M	White	0	0	1	0	0	0	0	0	0	0	0	0	0	0	0	0	1	0	3
M	Unknown	0	1	0	0	0	0	0	0	0	0	0	1	0	0	0	0	3	1	3
F	White	0	0	0	0	0	0	0	0	0	1	0	0	0	0	0	0	1	0	1
F	Unknown	0	0	0	0	0	0	0	0	0	0	0	0	0	0	0	0	0	0	1
M	White	0	0	0	0	0	0	0	0	0	0	0	0	0	0	0	0	0	0	0
M	White	0	0	0	0	0	0	0	0	0	1	0	0	0	0	0	0	1	0	3
F	Black or African American	0	0	0	0	0	0	0	0	0	1	0	0	0	0	0	0	1	0	0
F	White	0	0	0	0	0	0	0	0	0	0	0	0	0	0	0	0	0	0	3
M	Black or African American	1	1	0	0	0	0	1	0	1	1	0	1	0	0	0	1	9	0	2
F	Black or African American	0	0	0	0	0	0	0	0	0	0	0	0	0	0	0	0	0	0	0
M	White	0	1	1	0	0	0	0	0	1	0	0	1	0	0	0	0	5	0	1
M	Unknown	0	0	0	0	0	0	0	0	0	0	0	0	0	0	0	0	0	0	0
M	White	0	0	0	0	1	0	0	0	0	0	0	0	0	0	0	0	1	0	3
F	White	0	0	0	0	0	1	0	0	1	0	0	0	0	0	0	0	2	0	2
M	White	0	0	1	0	0	0	0	0	1	0	0	1	0	0	0	0	4	0	4
M	Black or African American	0	0	0	0	0	0	0	0	0	0	0	0	0	0	0	0	0	0	0
M	White	0	0	0	0	0	0	0	0	0	1	0	0	0	0	0	0	1	0	1
M	White	0	0	1	0	0	0	0	0	0	0	0	1	0	0	0	0	3	0	1
F	White	1	0	0	0	0	0	0	0	0	0	0	0	0	0	0	0	2	0	4
F	White	0	0	0	0	0	0	0	0	0	0	0	0	0	0	0	0	0	0	0
M	White	0	0	0	0	0	0	0	0	0	0	0	0	0	0	0	0	0	0	1
F	Black or African American	1	0	0	0	0	0	0	0	0	0	0	0	0	0	0	0	2	0	1
M	White	0	0	0	0	0	0	0	0	0	0	0	0	0	0	0	0	0	0	1
F	White	0	0	0	0	0	0	0	0	1	0	0	0	0	0	0	0	1	0	4
F	White	0	0	0	0	0	0	0	0	1	0	0	0	0	0	0	0	1	0	2
M	Black or African American	0	0	0	0	0	0	0	0	0	0	0	0	0	0	0	0	0	0	0
F	Black or African American	0	0	0	0	0	1	0	0	0	1	0	0	0	0	0	0	2	0	1
M	Unknown	0	0	0	0	0	0	0	0	0	0	0	0	0	0	0	0	0	0	3
M	White	0	1	0	0	0	0	0	0	0	1	0	1	0	0	0	1	5	0	3
F	White	0	0	0	0	0	0	0	0	0	0	0	0	0	0	0	0	0	0	0
F	Black or African American	0	0	0	0	0	1	0	0	0	0	0	0	0	0	0	0	1	0	0
M	Black or African American	0	0	0	0	0	0	0	0	0	1	0	0	0	0	1	0	7	0	0
F	White	0	0	0	0	0	0	0	0	0	0	0	0	0	0	0	0	0	0	0
M	White	0	0	0	0	0	0	0	0	0	0	0	0	0	0	0	0	0	0	2
F	White	0	0	1	0	1	0	0	0	0	0	0	0	0	0	0	0	2	1	4
M	White	1	0	0	0	0	0	0	0	1	0	0	0	0	0	0	0	3	0	1
M	White	0	0	0	0	0	1	0	0	0	0	0	0	0	0	0	0	1	0	0
F	White	0	0	0	0	0	0	0	0	0	1	0	0	0	0	0	0	1	0	1
M	Unknown	0	0	0	0	0	0	0	0	0	0	0	0	0	0	0	0	0	0	0
M	Black or African American	0	0	0	0	0	0	0	0	0	0	0	0	0	0	1	0	6	0	0
F	White	0	0	0	0	0	0	0	0	0	0	0	0	0	0	0	0	0	0	0
F	Unknown	0	0	0	0	0	0	0	0	0	0	0	0	0	0	0	0	0	0	0
M	White	0	0	0	0	0	0	0	0	0	0	0	0	0	0	0	0	0	0	0
F	Unknown	0	0	0	0	0	0	0	0	0	0	0	0	0	0	0	0	0	0	1
M	White	0	0	0	0	0	1	0	0	0	1	0	0	0	0	0	0	2	0	2
F	Black or African American	1	0	0	0	0	0	0	0	0	1	0	0	0	0	0	0	3	0	2
F	White	0	0	0	0	0	0	0	0	0	0	0	0	0	0	0	0	0	0	0
M	White	0	0	0	0	0	0	0	0	0	0	0	0	0	0	0	0	0	0	0
M	Black or African American	0	0	0	0	0	0	0	0	0	0	0	0	0	0	0	0	0	0	0
M	Unknown	0	0	0	0	0	0	0	0	0	0	0	0	0	0	0	0	0	0	0
F	Black or African American	0	0	0	0	0	1	0	0	0	0	0	0	0	0	0	0	1	0	0
M	White	0	0	0	0	0	0	0	0	0	0	0	0	0	0	0	0	0	0	0
M	Black or African American	0	0	0	0	0	0	0	0	0	0	0	0	0	0	0	0	0	0	0
M	Unknown	0	0	0	0	0	0	0	0	0	0	0	0	0	0	0	0	0	0	0
F	Black or African American	0	0	0	0	0	0	0	0	0	0	0	0	0	0	0	0	0	0	0
F	Unknown	0	0	0	0	0	0	0	0	0	0	0	0	0	0	0	0	0	0	0
M	White	0	0	0	0	0	0	0	0	0	0	0	0	0	0	0	0	0	0	0
F	White	0	0	0	0	0	0	0	0	0	0	0	0	0	0	0	0	0	0	0
F	White	0	0	0	0	0	0	0	0	0	0	0	0	0	0	0	0	0	0	0
F	Unknown	0	0	0	0	0	0	0	0	0	1	0	0	0	0	0	0	1	0	2
F	White	0	0	0	0	0	0	0	0	0	0	0	0	0	0	0	0	0	0	0
F	White	0	0	0	0	0	1	0	0	0	0	0	0	0	0	0	1	2	0	4
M	White	1	0	1	0	0	0	0	0	0	1	0	1	0	0	0	0	6	0	3
M	White	0	0	0	0	0	0	0	0	0	0	0	0	0	0	0	0	0	0	1
M	Unknown	0	0	0	0	0	0	0	0	0	0	0	0	0	0	0	0	0	0	0
F	White	0	0	1	0	0	1	0	0	0	0	0	0	0	0	0	0	2	0	2
F	Asian	0	0	0	0	0	0	0	0	0	0	0	0	0	0	0	0	0	0	2
M	Unknown	0	0	0	0	0	1	0	0	0	0	0	0	0	0	0	0	1	0	0
M	Black or African American	0	0	0	0	1	0	0	0	0	0	0	0	0	0	0	0	1	0	3
M	Black or African American	0	0	1	0	0	0	0	0	0	0	0	0	0	0	0	0	1	0	3
M	Unknown	0	0	0	0	0	0	0	0	0	0	0	0	0	0	0	0	0	0	2
M	White	1	0	0	0	0	0	0	0	0	0	0	1	0	0	0	0	4	1	3
M	Unknown	0	0	0	0	0	0	0	0	0	0	0	0	0	0	0	0	0	0	4
M	Unknown	0	0	0	0	0	0	0	0	0	0	0	0	0	0	0	0	0	0	0
M	White	0	0	0	0	0	0	0	0	0	0	0	0	0	0	0	0	0	0	0
F	Black or African American	1	0	0	0	0	0	0	0	0	1	0	0	0	1	0	0	9	0	1
M	Unknown	0	0	0	0	0	0	0	0	0	0	0	0	0	0	0	0	0	0	0
F	Unknown	0	0	0	0	0	0	0	0	0	0	0	0	0	0	0	0	0	0	0
M	Unknown	0	0	0	0	0	0	0	0	0	0	0	0	0	0	0	0	0	0	0
F	White	0	0	0	0	0	1	0	0	0	1	0	0	0	0	0	0	2	0	3
F	Black or African American	0	0	0	0	0	0	0	0	0	0	0	0	0	0	0	0	0	0	0
M	Black or African American	0	0	0	0	0	0	0	0	0	0	0	0	0	0	0	0	0	0	0
F	Unknown	0	0	0	0	0	0	0	0	0	0	0	0	0	0	0	0	0	0	3
M	White	0	0	0	0	0	0	0	0	0	0	0	0	0	0	0	0	0	0	2
F	White	0	0	0	0	0	0	0	0	0	0	0	0	0	0	0	0	0	0	0
F	Asian	0	0	0	1	1	0	0	0	0	0	0	1	0	0	0	0	4	0	3
M	White	0	1	0	0	0	0	0	0	0	0	0	0	0	0	0	0	1	0	3
M	Black or African American	0	0	0	0	0	0	0	0	0	0	0	0	0	0	0	0	0	0	0
F	Black or African American	0	0	0	0	0	1	0	0	0	1	0	0	0	0	0	0	2	0	0
M	Black or African American	0	0	1	1	0	0	0	0	0	1	0	1	0	0	0	1	6	0	1
M	White	0	0	0	0	0	0	0	0	0	0	0	0	0	0	0	0	0	0	4
M	Black or African American	0	0	0	1	0	0	0	0	1	0	0	0	0	0	0	0	2	0	2
M	Unknown	0	0	1	0	0	0	0	0	0	1	0	1	0	0	0	0	4	0	0
F	Asian	0	0	0	1	1	0	0	0	0	1	0	0	0	0	0	0	3	1	3
F	White	0	0	0	0	0	0	0	0	0	0	0	0	0	0	0	0	0	0	0
M	Unknown	0	0	0	0	0	0	0	0	0	0	0	0	0	0	0	0	0	0	3
M	Black or African American	0	0	1	0	0	0	0	0	0	0	0	0	0	0	0	0	1	0	0
F	Unknown	0	0	0	0	0	0	0	0	0	0	0	0	0	0	0	0	0	0	0
M	Unknown	0	0	0	0	0	0	0	0	0	0	0	0	0	0	0	0	0	0	1
M	White	0	0	0	0	0	0	0	0	0	0	0	0	0	0	0	0	0	0	0
M	White	0	0	0	0	0	0	0	0	0	0	0	0	0	0	0	0	0	0	4
F	White	0	0	0	0	0	1	0	0	0	0	0	0	0	0	0	0	1	0	0
M	Black or African American	0	0	0	0	0	0	0	0	0	0	0	0	0	0	0	0	0	0	1
F	White	0	0	0	0	0	1	0	0	0	0	0	0	0	0	0	0	1	0	2
F	Unknown	0	0	0	0	0	0	0	0	0	0	0	0	0	0	0	0	0	0	0
M	Unknown	0	0	0	0	0	0	0	0	0	0	0	0	0	0	0	0	0	0	0
F	White	0	0	0	0	0	0	0	0	0	0	0	0	0	0	0	0	0	0	0
F	Unknown	0	0	0	0	0	0	0	0	0	0	0	0	0	0	0	0	0	0	1
F	White	0	0	0	0	0	1	0	0	0	0	0	0	0	0	0	0	1	0	0
F	Black or African American	0	0	0	0	0	0	0	0	0	0	0	0	0	0	0	0	0	0	4
F	Black or African American	0	0	0	0	0	0	0	0	0	0	0	0	0	0	0	0	0	0	1
M	White	1	0	0	0	0	0	0	0	0	0	0	0	0	0	0	0	2	1	4
F	Black or African American	0	0	0	0	0	0	0	0	0	0	0	0	0	0	0	0	0	0	0
F	White	1	0	0	0	1	1	0	0	0	0	0	0	0	0	0	0	4	0	4
F	Black or African American	0	0	0	0	0	0	0	0	0	0	0	0	0	0	0	0	0	0	0
M	White	1	1	1	1	0	0	0	0	0	0	0	0	0	0	0	0	5	1	3
F	White	0	0	0	0	0	0	0	0	0	0	0	0	0	0	0	0	0	0	0
M	White	0	0	0	0	0	0	0	0	0	0	0	0	0	0	0	0	0	0	0
F	White	0	0	0	0	0	1	0	0	0	0	0	0	0	0	0	0	1	0	0
M	White	0	0	0	1	0	0	0	0	0	0	0	0	0	0	0	0	1	0	1
F	White	0	0	0	0	0	0	0	0	0	0	0	0	0	0	0	0	0	0	0
M	White	0	1	0	0	0	0	0	0	0	1	0	0	0	0	0	0	2	0	1
M	Unknown	0	0	0	0	0	0	0	0	0	0	0	0	0	0	0	0	0	0	0
M	White	0	0	0	0	0	0	0	0	0	1	0	0	0	0	0	0	1	0	2
F	White	0	0	0	0	0	0	0	0	0	0	0	0	0	0	0	0	0	0	0
M	White	0	0	1	1	0	0	0	0	0	0	1	0	0	0	0	0	4	0	2
F	White	0	0	1	1	0	1	0	0	0	1	1	1	0	0	0	0	8	0	4
F	White	0	0	0	0	0	0	0	0	0	0	0	0	0	0	0	0	0	0	3
F	Black or African American	0	0	0	1	0	1	0	0	0	0	0	0	0	0	0	0	2	0	3
F	Black or African American	0	0	0	0	0	0	0	0	0	0	0	0	0	0	0	0	0	0	0
M	Black or African American	0	0	0	0	0	1	0	0	0	0	0	0	0	0	0	0	1	0	1
M	White	0	0	0	0	0	0	0	0	0	0	0	0	0	0	0	0	0	0	0
F	Unknown	0	0	0	0	0	0	0	0	0	0	0	0	0	0	0	0	0	0	0
F	White	0	0	0	0	0	1	0	0	1	0	0	0	0	0	0	0	2	0	1
M	Black or African American	0	0	0	0	0	0	0	0	0	0	0	0	0	0	0	0	0	0	2
M	Black or African American	0	0	0	0	0	0	0	0	0	0	0	0	0	0	0	0	0	0	2
M	Unknown	0	0	0	0	0	0	0	0	0	0	0	0	0	0	0	0	0	0	0
F	Unknown	0	0	0	0	0	0	0	0	0	0	0	0	0	0	0	0	0	0	0
F	Unknown	0	0	0	0	0	0	0	0	0	0	0	0	0	0	0	0	0	0	0
M	Black or African American	0	0	0	0	0	0	0	0	0	0	0	0	0	0	0	0	0	0	2
F	Unknown	0	0	0	0	0	0	0	0	0	0	0	0	0	0	0	0	0	0	0
M	White	0	0	0	0	0	0	0	0	0	0	0	0	0	0	0	0	0	0	1
M	White	0	0	0	0	0	0	0	0	0	1	0	0	0	0	0	0	1	0	0
M	Black or African American	0	0	0	0	0	0	0	0	0	0	0	0	0	0	0	0	0	1	3
M	White	0	0	0	0	0	1	0	0	0	0	1	0	0	0	0	0	3	0	0
F	Unknown	0	0	0	0	0	0	0	0	1	0	0	0	0	0	0	0	1	0	1
F	White	0	0	0	0	0	0	0	0	0	0	0	0	0	0	0	0	0	0	1
M	Black or African American	0	0	0	0	0	0	0	0	0	0	0	0	0	0	0	0	0	0	0
F	White	0	0	0	0	0	0	0	0	0	0	0	0	0	0	0	0	0	0	0
M	White	0	0	0	0	0	0	0	0	0	0	0	0	0	0	0	0	0	0	0
M	Asian	0	0	0	0	0	1	0	0	0	0	0	0	0	0	0	0	1	0	1
M	Black or African American	0	0	0	0	0	0	0	0	0	0	0	0	0	0	0	0	0	0	1
F	Black or African American	0	0	0	0	0	0	0	0	0	0	0	0	0	0	0	0	0	0	1
F	White	0	0	0	0	0	0	0	0	0	0	0	0	0	0	0	0	0	0	0
F	White	0	0	0	0	0	0	0	0	0	0	0	0	0	0	0	0	0	0	0
F	Black or African American	0	0	0	0	0	0	1	0	1	0	0	1	1	0	0	0	7	0	0
F	White	0	0	0	0	0	0	0	0	0	0	0	0	0	0	0	0	0	0	0
F	White	0	0	0	1	0	0	0	0	0	0	0	0	0	0	0	0	1	0	0
M	Unknown	0	0	0	0	0	0	0	0	0	0	0	0	0	0	0	0	0	0	0
F	Asian	0	0	0	0	0	1	1	0	0	0	0	0	0	0	0	0	2	0	0
M	Black or African American	0	0	0	0	0	0	0	0	0	0	0	0	0	0	0	0	0	0	0
M	Unknown	0	0	0	0	0	0	0	0	0	0	0	0	0	0	0	0	0	0	0
F	White	0	0	0	0	0	0	0	0	0	0	0	1	0	0	0	0	2	1	3
F	Black or African American	0	0	0	0	0	0	0	0	0	0	0	0	0	0	0	0	0	0	0
M	Black or African American	0	0	0	1	0	1	0	0	1	1	0	1	0	0	0	0	6	0	1
F	Black or African American	0	1	1	1	1	1	0	1	0	1	0	1	0	0	0	1	10	0	3
M	Unknown	0	0	0	0	0	0	0	0	0	0	0	0	0	0	0	0	0	0	0
M	White	0	0	0	0	1	0	0	0	0	1	0	0	0	0	0	0	2	0	4
F	White	0	0	0	0	0	0	0	0	0	0	0	0	0	0	0	0	0	0	0
F	White	0	0	0	0	1	1	0	0	0	1	0	0	0	0	0	1	4	0	3
F	White	0	0	0	0	0	0	0	0	0	0	0	0	0	0	0	0	0	0	0
M	White	0	0	0	0	0	0	0	0	0	0	0	0	0	0	0	0	0	0	4
F	Unknown	0	0	0	0	0	0	0	0	0	0	0	0	0	0	0	0	0	0	0
M	White	0	0	0	0	0	0	0	0	0	0	0	0	0	0	0	0	0	0	0
M	Unknown	0	0	0	0	0	0	0	0	0	0	0	0	0	0	0	0	0	0	1
F	Black or African American	0	0	0	0	1	0	0	0	0	0	0	0	0	0	0	0	1	0	4
F	White	0	0	0	0	0	1	0	0	0	0	1	0	0	0	0	1	4	0	3
F	White	0	0	0	0	0	0	0	0	0	0	0	0	0	0	0	0	0	0	0
F	Unknown	0	0	0	0	0	1	0	0	0	0	0	0	0	0	0	0	1	0	0
F	Black or African American	0	0	0	1	0	0	0	0	0	1	0	1	0	0	0	0	4	0	1
M	White	0	0	0	0	0	0	0	0	0	0	0	0	0	0	0	0	0	0	3
M	Asian	0	0	0	0	0	0	0	0	0	1	0	0	0	0	0	0	1	0	1
F	White	0	0	0	0	0	0	0	0	0	1	0	0	0	0	0	0	1	0	0
M	White	0	0	0	0	1	0	0	0	0	0	0	0	0	0	0	0	1	0	2
F	Unknown	0	0	0	0	0	1	0	0	0	1	0	0	0	0	0	0	2	0	0
F	White	0	0	0	0	0	0	0	0	0	0	0	0	0	0	0	0	0	0	0
M	Black or African American	0	0	0	0	0	0	0	0	0	0	0	0	0	0	0	0	0	0	1
F	White	0	0	0	0	0	0	0	0	0	1	0	0	0	0	0	0	1	0	2
M	White	0	0	0	0	0	0	0	0	0	0	0	0	0	0	0	0	0	0	2
F	White	0	0	0	0	0	0	0	0	0	0	0	0	0	0	0	0	0	0	1
F	White	0	0	0	0	0	0	0	0	1	1	0	0	0	0	0	0	2	0	2
F	Unknown	0	0	0	0	0	0	0	0	0	0	0	0	0	0	0	0	0	0	2
M	Asian	0	0	0	0	0	1	0	0	0	0	0	0	0	0	0	0	1	0	0
M	Unknown	0	0	0	0	0	0	0	0	0	0	0	0	0	0	0	0	0	0	1
F	White	0	0	0	0	0	0	0	0	0	1	0	0	0	0	0	0	1	0	3
F	Black or African American	0	0	0	0	0	0	0	0	0	0	0	0	0	0	0	0	0	0	0
M	Unknown	0	0	0	0	0	0	0	0	0	0	0	0	0	0	0	0	0	0	1
F	Black or African American	0	0	1	0	0	1	0	0	0	0	0	1	0	0	0	0	4	0	4
M	White	0	0	0	0	0	0	0	0	0	0	0	0	0	0	0	0	0	0	0
F	Black or African American	0	0	0	0	0	1	0	0	1	0	0	0	0	0	0	0	2	0	0
M	Black or African American	0	0	0	0	0	0	0	0	0	0	0	0	0	0	0	0	0	0	2
M	White	0	0	0	0	0	0	0	0	0	0	0	0	0	0	0	0	0	0	0
M	Unknown	0	1	1	1	1	1	0	1	0	1	1	1	0	0	0	1	12	0	4
F	White	0	0	0	0	0	0	0	0	0	0	0	0	0	0	0	0	0	0	0
M	Unknown	0	0	0	0	0	0	0	0	0	0	0	0	0	0	0	0	0	0	1
F	White	0	0	0	0	0	1	0	0	0	0	0	0	0	0	0	0	1	0	0
F	Black or African American	0	0	0	0	0	0	0	0	0	0	0	0	0	0	0	0	0	0	2
M	White	0	0	0	0	0	0	0	0	0	0	0	0	0	0	0	0	0	1	3
F	Unknown	0	0	0	0	0	0	0	0	0	0	0	0	0	0	0	0	0	0	0
M	White	0	0	0	0	0	0	0	0	0	0	0	0	0	0	0	0	0	0	0
F	Unknown	0	0	0	0	0	0	0	0	0	0	0	0	0	0	0	0	0	0	3
F	Black or African American	0	0	0	0	0	0	0	0	0	0	0	0	0	0	0	0	0	0	0
F	Black or African American	0	0	1	0	1	1	0	0	0	0	0	1	0	0	0	0	5	0	3
F	White	0	0	0	0	0	0	0	0	0	0	0	0	0	0	0	0	0	0	1
F	Unknown	0	0	0	0	0	0	0	0	0	0	0	0	0	0	0	0	0	0	0
F	White	0	0	0	0	0	1	0	0	0	0	0	0	0	0	0	0	1	0	0
M	White	0	0	0	0	0	0	0	0	0	0	0	0	0	0	0	0	0	0	0
F	White	0	0	0	0	0	1	0	0	0	0	0	0	0	0	0	0	1	0	0
F	Black or African American	0	0	0	0	0	1	0	0	0	1	0	0	0	0	0	0	2	0	4
F	Black or African American	0	0	1	0	0	0	0	0	0	0	0	0	0	0	0	0	1	0	1
F	Black or African American	0	0	0	0	0	0	0	0	0	0	0	0	0	0	0	0	0	0	0
F	Black or African American	0	0	0	0	0	0	0	0	0	0	0	0	0	0	0	0	0	0	0
F	Unknown	0	0	0	0	0	0	0	0	0	1	0	0	0	0	0	0	1	0	2
M	Black or African American	0	0	0	0	0	0	0	0	0	0	0	1	0	0	0	0	2	0	2
M	White	0	0	0	0	0	0	0	0	0	0	0	0	0	0	0	0	0	0	2
M	Black or African American	0	0	0	0	0	0	0	0	1	0	0	0	0	0	0	0	1	0	2
F	White	0	0	0	0	0	1	0	0	0	0	0	0	0	0	0	0	1	0	0
M	White	0	0	0	0	0	0	0	0	0	0	0	0	0	0	0	0	0	0	0
M	White	0	0	0	0	0	0	0	0	0	0	0	0	0	0	0	0	0	0	2
M	Unknown	0	0	0	0	0	0	0	0	0	0	0	0	0	0	0	0	0	0	1
F	Unknown	0	0	0	0	0	0	0	0	1	0	0	0	0	0	0	0	1	0	0
F	Asian	0	0	0	0	0	0	0	0	0	0	0	0	0	0	0	0	0	0	0
M	Unknown	0	0	0	0	0	0	0	0	0	0	0	0	0	0	0	0	0	0	1
F	Black or African American	0	0	0	0	0	0	0	0	0	0	0	0	0	0	0	0	0	0	0
F	White	0	0	0	0	0	1	0	0	0	0	0	0	0	0	0	0	1	0	0
F	White	0	0	0	0	0	0	0	1	0	0	0	0	0	0	0	0	1	0	1
M	White	0	0	0	0	0	0	0	0	0	1	0	0	0	0	0	0	1	0	2
F	Unknown	0	0	0	0	0	0	0	0	0	0	0	0	0	0	0	0	0	0	0
F	White	0	0	0	1	1	0	0	0	0	0	0	0	0	0	0	1	3	0	2
F	Black or African American	0	0	0	0	0	0	0	0	0	0	0	0	0	0	0	0	0	0	0
M	Unknown	0	0	0	0	0	0	0	0	0	0	0	0	0	0	0	0	0	0	0
M	Black or African American	0	0	0	0	0	0	0	0	0	0	0	0	0	0	0	0	0	0	0
M	Black or African American	0	0	0	0	0	1	0	0	0	0	0	0	0	0	0	0	1	0	0
M	Asian	0	0	0	0	0	0	0	0	0	0	0	0	0	0	0	0	0	0	0
M	Black or African American	0	0	0	0	0	0	0	0	0	0	0	0	0	0	0	0	0	0	0
M	White	0	0	0	0	1	0	0	0	0	0	0	0	0	0	0	0	1	0	2
M	Unknown	0	0	0	0	0	0	0	0	0	0	0	0	0	0	0	0	0	0	2
M	Unknown	0	0	0	0	0	1	0	0	0	0	0	0	0	0	0	0	1	0	0
F	Black or African American	0	0	0	0	0	0	0	0	0	0	0	0	0	0	0	0	0	0	0
F	Black or African American	0	0	0	0	0	1	1	0	0	0	0	0	0	0	0	0	2	0	0
M	White	0	0	0	0	0	0	0	0	0	0	0	0	0	0	0	0	0	0	0
M	Unknown	0	0	0	0	0	0	0	0	0	0	0	0	0	0	0	0	0	0	0
M	White	1	0	0	0	0	0	0	0	1	0	0	0	0	0	0	0	3	0	3
F	White	0	1	1	1	1	0	0	0	0	1	0	0	0	0	0	1	6	0	4
F	Black or African American	0	0	0	1	0	0	0	0	0	1	0	1	0	0	0	1	5	1	4
M	Black or African American	0	1	1	0	0	1	0	0	1	0	0	0	0	0	0	1	5	0	2
F	Black or African American	0	0	0	0	0	0	0	0	0	1	0	0	0	0	0	0	1	0	1
F	Unknown	0	0	0	0	0	0	0	0	0	0	0	0	0	0	0	0	0	0	2
M	Black or African American	0	0	0	0	0	0	0	0	0	0	0	0	0	0	0	0	0	0	3
F	White	0	0	1	0	0	0	0	0	0	0	0	0	0	0	0	0	1	0	4
F	White	0	0	1	0	0	1	0	0	0	0	0	1	0	0	0	1	5	0	2
M	White	0	0	0	0	0	0	0	0	0	0	0	0	0	0	0	0	0	0	1
F	White	0	0	0	0	0	0	0	0	0	0	0	0	0	0	0	0	0	0	0
M	Unknown	0	0	0	0	0	0	0	0	0	0	0	0	0	0	0	0	0	0	0
M	White	0	0	0	0	0	0	0	0	0	0	0	0	0	0	0	0	0	0	0
F	White	0	0	0	0	0	0	0	0	0	0	0	0	0	0	0	0	0	0	0
F	Unknown	0	0	0	0	0	0	0	0	0	0	0	0	0	0	0	0	0	0	0
F	White	0	0	0	0	0	0	0	0	0	0	0	0	0	0	0	0	0	0	0
F	White	0	0	0	0	0	0	0	0	0	0	0	0	0	0	0	0	0	0	0
F	Black or African American	0	0	0	0	0	1	0	0	0	0	0	0	0	0	0	0	1	0	0
F	Black or African American	0	0	0	0	0	0	0	0	0	0	0	0	0	0	0	0	0	0	1
F	Black or African American	0	0	0	1	0	0	0	0	0	0	0	0	0	0	0	0	1	0	0
F	Unknown	0	0	0	0	0	0	0	0	0	0	0	0	0	0	0	0	0	0	0
F	Black or African American	0	0	0	0	0	0	0	0	0	0	0	0	0	0	0	0	0	0	0
F	White	1	0	0	0	1	0	0	0	0	0	0	0	0	0	0	0	3	0	3
F	Unknown	0	0	0	0	0	0	0	0	0	0	0	0	0	0	0	0	0	0	0
F	White	0	0	0	0	0	1	0	0	0	0	0	0	0	0	0	0	1	0	0
F	Black or African American	0	0	0	0	0	0	0	0	0	0	0	0	0	0	0	0	0	0	0
M	Black or African American	0	0	0	0	0	1	0	0	1	0	0	0	0	0	1	0	8	0	0
M	Black or African American	0	0	0	0	0	0	0	0	0	0	0	1	0	0	0	0	2	0	0
M	White	0	0	0	1	0	0	1	0	0	0	0	0	0	0	0	0	2	0	2
M	Unknown	0	0	0	0	0	0	0	0	0	0	0	1	0	0	0	0	2	0	2
M	Unknown	0	0	0	0	0	0	0	0	0	0	0	0	0	0	0	0	0	1	4
F	Unknown	0	0	0	0	0	0	0	0	0	0	0	0	0	0	0	0	0	0	0
F	Unknown	0	0	0	0	0	0	0	0	0	0	0	0	0	0	0	0	0	0	0
F	Black or African American	0	0	0	0	0	1	0	0	0	0	0	0	0	0	0	0	1	0	2
F	White	0	0	1	0	0	1	0	0	0	0	0	0	0	0	0	0	2	0	3
M	White	0	0	0	0	0	0	0	0	0	0	0	0	0	0	0	0	0	0	0
F	Unknown	0	0	0	0	0	0	0	0	0	0	0	0	0	0	0	0	0	0	0
M	White	0	0	0	0	0	0	0	0	0	0	0	0	0	0	0	0	0	0	0
M	Unknown	0	0	0	0	0	0	0	0	0	0	0	0	0	0	0	0	0	0	1
M	White	0	0	0	0	0	0	0	0	0	0	0	0	0	0	0	0	0	0	0
F	White	0	0	0	0	0	0	0	0	0	0	0	0	0	0	0	0	0	0	0
F	Black or African American	0	0	0	0	0	0	0	0	0	0	0	0	0	0	0	0	0	0	0
F	White	1	0	0	0	0	1	0	0	0	0	0	0	0	0	0	0	3	0	2
M	Unknown	0	0	0	0	0	0	0	0	0	0	0	0	0	0	0	0	0	0	1
F	White	0	0	0	0	0	0	0	0	0	0	0	0	0	0	0	0	0	0	0
F	Unknown	0	0	0	0	0	0	0	0	0	0	0	0	0	0	0	0	0	0	1
F	White	0	0	0	0	0	1	0	0	0	0	0	0	0	0	0	0	1	0	1
M	White	0	0	0	0	0	0	0	0	0	1	0	0	0	0	0	0	1	0	3
F	Black or African American	1	0	1	0	0	0	0	0	0	1	0	1	0	0	0	0	6	0	4
M	White	1	1	1	1	0	1	0	1	1	1	1	1	0	1	0	1	20	0	3
M	Black or African American	0	0	0	0	0	0	0	0	0	1	0	0	0	0	0	0	1	0	2
M	White	0	0	0	0	0	0	0	0	0	0	0	0	0	0	0	0	0	0	0
M	White	0	0	0	0	0	0	0	0	0	0	0	0	0	0	0	0	0	0	1
F	White	0	0	0	0	0	0	0	0	0	0	0	0	0	0	0	0	0	0	2
F	Black or African American	0	0	0	0	0	0	0	0	0	0	0	0	0	0	0	0	0	0	0
F	Unknown	0	0	0	0	0	0	0	0	0	0	1	1	0	0	0	0	4	0	0
M	Unknown	0	0	0	0	0	0	0	0	0	0	0	0	0	0	0	0	0	0	0
M	Black or African American	0	0	0	0	0	0	0	0	0	0	0	0	0	0	0	0	0	0	0
F	White	0	0	0	0	0	0	0	0	0	0	0	0	0	0	0	0	0	0	0
F	Black or African American	0	0	0	0	0	0	0	0	0	0	0	0	0	0	0	0	0	0	0
M	White	0	0	0	0	0	1	0	0	0	0	0	0	0	0	0	0	1	0	0
M	White	0	0	0	0	0	0	0	0	0	0	0	0	0	0	0	0	0	0	0
M	Black or African American	0	0	0	0	0	1	0	0	0	0	0	1	0	0	0	0	3	0	1
F	White	0	0	0	0	0	0	0	0	0	0	0	0	0	0	0	0	0	0	2
F	White	0	0	0	0	0	0	0	0	0	0	0	0	0	0	0	0	0	0	4
M	White	0	0	0	0	0	0	0	0	0	0	0	0	0	0	0	0	0	0	2
M	Unknown	0	0	0	0	0	0	0	0	0	0	0	0	0	0	0	0	0	0	2
M	White	0	0	0	0	0	0	0	0	1	0	0	0	0	0	0	0	1	0	0
M	White	0	0	0	0	0	0	0	0	0	0	0	0	0	0	0	0	0	0	0
F	Black or African American	0	0	0	0	0	0	1	0	0	0	0	0	0	0	0	0	1	0	1
M	Black or African American	0	0	0	0	0	0	0	0	0	0	0	0	0	0	0	0	0	0	0
M	White	0	0	0	0	0	0	0	0	0	0	0	0	0	0	0	0	0	0	0
F	White	0	0	0	0	0	1	0	0	0	0	0	0	0	0	0	0	1	0	1
F	White	0	0	0	0	0	0	0	0	0	0	0	0	0	0	0	0	0	0	0
F	White	0	0	0	0	0	0	0	0	0	0	0	0	0	0	0	0	0	0	0
M	White	0	0	0	0	0	0	0	0	0	1	0	0	0	0	0	0	1	0	0
M	Black or African American	0	0	0	0	0	1	0	0	0	0	0	0	0	0	0	0	1	0	3
F	White	0	0	0	0	0	0	0	0	0	0	0	0	0	0	0	0	0	0	0
M	White	0	0	0	1	0	1	0	0	1	0	0	0	0	0	0	0	3	0	2
F	Unknown	0	0	0	0	0	0	0	0	0	0	0	0	0	0	0	0	0	0	0
F	White	0	0	0	0	0	1	0	0	1	0	0	0	0	0	0	0	2	0	0
F	Black or African American	0	0	0	0	0	0	0	0	0	0	0	0	0	0	0	0	0	0	0
M	White	0	0	0	1	0	0	0	0	0	0	0	0	0	0	0	0	1	0	2
F	Unknown	0	0	0	0	0	0	0	0	0	0	0	0	0	0	0	0	0	0	0
M	White	1	0	0	0	1	1	0	0	0	1	0	1	0	0	0	1	8	0	4
F	White	0	0	0	0	0	0	0	0	0	0	0	0	0	0	0	0	0	0	0
M	Black or African American	0	0	0	0	0	0	0	0	0	0	0	1	0	0	1	0	8	1	2
F	White	0	0	0	0	0	0	0	0	0	0	0	0	0	0	0	0	0	0	0
F	White	0	0	0	0	0	0	0	0	0	0	0	0	0	0	0	0	0	0	1
M	Black or African American	0	0	0	0	0	0	0	0	0	0	0	0	0	0	0	0	0	0	0
F	Unknown	0	0	0	0	0	0	0	0	0	0	0	0	0	0	0	0	0	0	0
F	White	0	0	0	0	0	0	0	0	0	0	0	0	0	0	0	0	0	0	2
F	Unknown	0	0	0	0	0	1	1	0	0	0	0	0	0	0	0	0	2	0	0
M	Black or African American	0	0	0	0	0	0	0	0	0	0	0	0	0	0	0	0	0	0	2
F	White	0	0	0	0	0	1	0	0	0	0	0	0	0	0	0	0	1	0	0
F	Black or African American	0	0	0	0	0	0	0	0	0	0	0	0	0	0	0	0	0	0	0
F	Black or African American	0	0	0	0	0	0	0	0	0	0	0	0	0	0	0	0	0	0	0
F	Unknown	0	0	0	0	0	0	0	0	0	0	0	0	0	0	0	0	0	0	1
M	White	0	0	0	0	0	1	0	0	0	0	0	0	0	0	0	0	1	0	2
F	Unknown	0	0	0	0	0	0	0	0	0	0	0	0	0	0	0	0	0	0	0
M	White	0	0	0	0	0	1	0	0	0	0	1	0	0	0	0	1	4	0	3
M	Black or African American	0	0	0	0	0	1	0	0	0	0	0	0	0	0	0	0	1	0	0
F	Unknown	0	0	0	0	0	0	0	0	0	0	0	0	0	0	0	0	0	0	0
F	Unknown	0	0	0	0	0	0	0	0	0	0	0	0	0	0	0	0	0	0	0
M	Black or African American	0	0	0	0	0	0	0	0	0	1	0	0	0	0	0	0	1	0	3
F	White	0	0	0	0	0	0	0	0	0	0	0	0	0	0	0	0	0	0	0
M	Black or African American	0	0	0	1	0	0	0	0	0	0	0	0	0	0	0	0	1	0	2
F	Black or African American	0	0	0	0	0	1	0	0	0	0	0	0	0	0	0	0	1	0	0
M	Unknown	0	0	0	0	1	0	1	0	0	0	0	0	0	0	0	0	2	0	4
F	Asian	0	0	0	0	0	0	0	0	0	1	0	0	0	0	0	0	1	0	0
M	Unknown	0	0	1	1	0	0	0	0	0	1	0	1	0	0	0	0	5	0	2
F	White	0	0	0	0	0	0	0	0	0	0	0	0	0	0	0	0	0	0	0
F	Unknown	0	0	0	0	0	0	0	0	0	1	0	0	0	0	0	0	1	0	2
F	White	0	0	0	0	0	0	0	0	0	0	0	0	0	0	0	0	0	0	0
F	White	0	0	0	0	0	0	0	0	0	0	0	0	0	0	0	0	0	0	0
M	Unknown	0	0	0	0	0	0	0	0	0	0	0	0	0	0	0	0	0	0	0
M	White	0	1	1	1	0	1	0	0	0	1	0	1	0	0	0	1	8	1	3
F	Black or African American	0	0	0	0	0	0	0	1	0	0	0	0	0	0	0	0	1	0	0
M	Black or African American	1	0	1	1	0	1	0	0	0	0	0	1	0	0	0	1	8	1	4
M	Unknown	0	0	1	0	0	0	0	0	0	1	0	0	0	0	0	0	2	0	1
F	Black or African American	0	0	0	0	0	0	0	0	0	0	0	0	0	0	0	0	0	0	3
F	Black or African American	1	0	1	0	0	1	0	0	1	1	0	1	0	0	0	0	8	0	2
M	Black or African American	1	0	0	1	1	1	0	0	0	1	1	0	0	0	0	1	9	0	3
F	White	0	0	0	0	0	0	0	0	0	0	0	0	0	0	0	0	0	0	2
F	White	0	0	0	0	0	0	0	0	0	0	0	0	0	0	0	0	0	0	0
F	White	0	0	0	1	0	0	0	0	0	0	0	0	0	0	0	0	1	0	1
M	Unknown	0	0	0	0	0	0	0	0	0	0	0	0	0	0	0	0	0	0	2
M	Unknown	0	0	0	0	0	0	0	0	0	0	0	0	0	0	0	0	0	0	3
F	Unknown	0	0	0	0	0	0	0	0	0	0	0	0	0	0	0	0	0	0	1
F	Black or African American	0	0	0	0	0	1	0	0	0	1	0	0	0	0	0	0	2	0	2
F	Unknown	1	0	0	0	0	1	0	0	0	0	0	0	0	0	0	0	3	0	4
F	Unknown	0	0	0	0	0	0	0	0	0	0	0	0	0	0	0	0	0	0	0
F	White	1	0	0	0	0	0	0	0	0	0	0	0	0	0	0	0	2	0	1
F	Unknown	0	0	0	0	0	0	0	0	0	0	0	0	0	0	0	0	0	0	4
F	Unknown	0	0	0	0	0	0	0	0	0	1	0	0	0	0	0	0	1	0	0
M	White	0	0	0	0	0	1	0	0	0	0	0	0	0	0	0	0	1	0	0
F	Black or African American	0	0	0	1	0	0	0	0	0	0	0	0	0	0	0	0	1	0	2
F	White	0	0	0	0	0	0	0	0	0	0	0	0	0	0	0	0	0	0	0
F	Black or African American	0	1	1	0	0	1	0	0	0	1	0	0	0	0	0	1	5	0	2
F	White	0	0	0	0	0	0	0	0	0	0	0	0	0	0	0	0	0	0	3
M	Unknown	0	0	0	0	0	0	0	0	0	0	0	0	0	0	0	0	0	0	0
F	White	0	0	0	0	0	0	0	0	0	1	0	0	0	0	0	0	1	0	1
M	Black or African American	0	0	0	0	0	0	0	0	0	0	0	0	0	0	0	0	0	0	1
M	Unknown	0	0	0	0	0	0	0	0	0	1	0	0	0	0	0	0	1	0	0
F	Unknown	0	0	0	0	0	0	0	0	0	0	0	0	0	0	0	0	0	0	0
F	White	0	0	0	0	0	0	0	0	0	0	0	0	0	0	0	0	0	0	3
M	Black or African American	0	0	0	0	0	0	0	0	0	0	0	0	0	0	0	0	0	0	0
M	Unknown	0	0	0	0	0	0	0	0	0	0	0	0	0	0	0	0	0	0	0
F	White	1	0	0	0	0	0	0	0	0	0	0	1	0	0	0	0	4	0	0
F	White	0	0	0	0	1	0	0	0	0	0	0	0	0	0	0	0	1	1	4
F	Black or African American	0	0	0	0	0	0	0	0	0	0	0	0	0	0	0	0	0	0	0
M	White	0	0	0	0	0	0	0	0	0	1	0	1	0	0	0	0	3	0	2
F	Asian	0	0	0	0	0	0	0	0	0	1	0	0	0	0	0	0	1	0	0
F	Black or African American	0	0	0	0	0	0	0	0	0	0	0	0	0	0	0	0	0	0	0
F	Asian	0	0	1	0	0	0	0	0	0	1	0	1	0	0	0	0	4	0	3
M	Unknown	1	0	0	0	0	0	0	0	0	1	0	1	0	1	0	0	11	0	2
F	White	0	0	0	0	0	0	0	0	0	0	0	0	0	0	0	0	0	0	1
M	Unknown	0	0	0	0	0	0	0	0	0	0	0	0	0	0	0	0	0	0	0
M	Unknown	0	0	0	0	0	0	0	0	0	0	0	0	0	0	0	0	0	0	0
F	Black or African American	0	0	0	0	0	0	0	0	0	0	0	0	0	0	0	0	0	0	1
M	White	0	0	0	0	0	0	0	0	0	0	0	0	0	0	0	0	0	0	0
F	Unknown	0	0	0	0	0	0	0	0	0	0	0	0	0	0	0	0	0	0	0
M	Unknown	0	0	0	0	0	0	0	0	0	0	0	0	0	0	0	0	0	0	0
F	Unknown	0	0	0	0	0	0	0	0	0	0	0	0	0	0	0	0	0	0	2
M	Unknown	0	0	0	0	0	0	0	0	1	0	0	0	0	0	0	1	2	0	0
M	Unknown	0	0	0	0	0	0	0	0	0	0	0	0	0	0	0	0	0	0	0
F	White	0	0	0	0	0	1	0	0	1	0	0	0	0	0	0	1	3	0	1
F	White	0	0	0	0	0	1	0	0	0	0	0	0	0	0	0	0	1	0	0
M	Black or African American	0	0	0	0	0	0	0	0	0	0	0	0	0	0	0	0	0	0	0
M	White	0	0	0	0	0	0	0	0	0	0	0	0	0	0	0	0	0	0	2
F	Black or African American	0	0	0	0	0	1	0	0	0	0	0	0	0	0	0	0	1	0	0
F	White	0	0	0	0	0	0	0	0	0	0	0	0	0	0	0	0	0	0	0
F	Black or African American	0	0	0	1	0	0	0	0	0	1	1	0	0	0	0	0	4	0	0
M	Unknown	0	0	0	0	0	0	0	0	0	0	0	0	0	0	0	0	0	0	0
F	White	0	0	0	0	0	0	0	0	0	0	0	0	0	0	0	0	0	0	1
M	White	0	0	0	0	0	0	0	0	0	0	0	0	0	0	0	0	0	0	0
M	Black or African American	0	0	0	0	0	1	0	0	0	0	0	0	0	0	0	0	1	0	1
M	White	0	0	0	0	0	0	0	0	0	0	0	0	0	0	0	0	0	0	0
M	White	0	0	0	1	1	0	0	0	0	1	0	1	0	0	0	0	5	1	4
F	White	0	0	0	0	0	0	0	0	0	0	0	0	0	0	0	0	0	0	0
F	Unknown	0	0	0	0	0	0	0	0	0	0	0	0	0	0	0	0	0	0	0
M	White	0	0	0	0	0	0	0	0	0	0	0	0	0	0	0	0	0	0	0
M	Unknown	0	0	0	0	0	0	0	0	0	1	0	0	0	0	0	0	1	0	1
F	Black or African American	0	0	0	0	0	0	0	0	0	0	0	0	0	0	0	0	0	0	0
F	Black or African American	0	0	0	0	0	1	0	0	0	0	0	0	0	0	0	0	1	0	1
F	White	0	0	0	0	0	0	0	0	0	0	0	0	0	0	0	0	0	0	0
F	White	0	0	0	0	0	1	0	0	0	0	0	0	0	0	0	0	1	0	3
F	Black or African American	0	0	0	0	0	1	0	0	1	1	0	0	0	0	0	1	4	0	1
F	White	0	0	0	0	0	0	0	0	0	0	0	0	0	0	0	0	0	1	4
M	White	0	0	0	0	0	0	0	0	0	0	0	0	0	0	0	0	0	0	0
F	Black or African American	0	0	0	0	0	0	0	0	0	0	0	0	0	0	0	0	0	0	0
M	Black or African American	1	1	1	0	0	1	0	0	0	1	0	1	0	0	0	1	9	1	2
F	White	0	0	0	1	1	1	0	0	0	1	0	0	0	0	0	0	4	0	4
F	White	0	0	0	0	1	0	0	0	0	0	0	0	0	0	0	0	1	0	4
M	Black or African American	0	0	0	0	0	0	0	0	0	0	0	0	0	0	0	0	0	0	0
M	White	0	0	1	0	0	0	0	0	0	0	0	0	0	0	0	0	1	0	4
M	White	0	0	0	1	0	0	0	0	0	1	0	1	0	0	0	1	5	0	3
M	Unknown	0	0	0	1	0	0	0	0	0	0	1	0	0	0	0	0	3	0	2
M	White	0	0	0	0	0	0	0	0	0	1	0	0	0	0	0	0	1	0	0
F	Unknown	0	0	0	0	0	0	0	0	0	1	0	0	0	0	0	0	1	0	0
M	White	0	0	0	0	0	0	0	0	0	0	0	0	0	0	0	0	0	0	0
F	Unknown	0	0	0	0	0	0	0	0	0	0	0	0	0	0	0	0	0	0	3
F	White	0	0	0	0	0	0	0	0	0	0	0	0	0	0	0	0	0	0	0
M	Black or African American	0	1	0	1	0	1	0	0	0	1	1	0	0	0	0	0	6	0	0
F	White	0	0	1	1	1	0	0	0	1	0	0	0	0	0	0	1	5	0	4
F	White	0	0	0	0	0	0	1	0	0	0	0	0	0	0	0	0	1	0	2
M	White	0	0	0	0	0	0	0	0	0	0	0	0	0	0	0	0	0	0	0
F	Black or African American	0	0	0	0	0	0	0	0	0	0	0	0	0	0	0	0	0	0	0
M	White	0	0	0	0	0	0	0	0	0	0	0	0	0	0	0	0	0	0	0
F	Black or African American	0	0	0	0	0	1	0	0	0	0	0	0	0	0	0	0	1	0	1
M	Black or African American	0	0	0	0	0	1	0	0	0	1	0	0	0	0	0	0	2	0	1
F	Unknown	0	0	0	0	0	0	0	0	0	0	0	0	0	0	0	0	0	0	2
F	Asian	0	1	0	0	0	0	0	0	1	1	0	0	0	0	0	1	4	0	1
M	White	1	1	0	0	0	0	0	0	0	0	0	1	0	1	0	0	11	1	3
F	Black or African American	0	1	0	0	0	0	1	0	0	1	0	0	0	0	0	0	3	0	3
F	White	0	0	0	0	0	0	0	0	0	0	0	0	0	0	0	0	0	0	4
M	White	0	0	0	0	0	0	0	0	1	1	0	0	0	0	0	0	2	0	1
M	Black or African American	0	0	0	0	0	0	0	0	0	0	0	0	0	0	0	0	0	0	2
M	White	0	0	0	0	0	0	0	0	0	0	0	0	0	0	0	0	0	0	0
F	White	0	0	1	0	0	1	0	0	0	1	0	1	0	0	0	0	5	1	2
M	White	0	0	0	0	0	0	0	0	0	0	0	0	0	0	0	0	0	0	0
M	Unknown	0	1	0	0	0	0	0	0	0	0	0	1	0	0	0	0	3	0	4
F	Unknown	0	0	0	0	0	0	0	0	0	0	0	0	0	0	0	0	0	0	1
F	Black or African American	0	0	0	0	0	1	0	0	0	0	0	0	0	0	0	0	1	0	0
M	White	0	0	1	0	0	1	0	0	0	0	0	0	0	0	0	0	2	0	2
F	White	0	1	1	0	1	1	0	0	0	1	0	1	0	0	0	1	8	1	3
F	White	0	0	0	0	0	0	0	0	0	0	0	0	0	0	0	0	0	0	2
M	White	0	0	0	0	0	0	1	0	0	0	0	1	0	0	0	0	3	0	0
F	White	0	0	0	0	0	0	0	0	0	0	0	0	0	0	0	0	0	0	0
M	Black or African American	0	0	0	0	0	0	0	0	0	0	0	0	0	0	0	0	0	0	0
M	Unknown	0	0	0	0	0	0	0	0	0	1	0	0	0	0	0	0	1	0	1
M	Black or African American	0	0	0	0	0	1	0	0	0	0	0	0	0	0	0	0	1	0	2
F	White	0	0	0	0	0	0	0	0	0	0	0	0	0	0	0	0	0	0	0
F	Black or African American	0	0	0	0	0	1	0	0	0	0	0	0	0	0	0	0	1	0	3
M	Black or African American	0	0	0	0	0	0	0	0	0	1	0	0	0	0	0	0	1	0	3
M	White	0	0	1	0	0	0	0	0	0	1	0	1	0	0	0	1	5	1	2
M	Asian	0	0	0	0	0	0	0	0	0	0	0	0	0	0	0	0	0	0	1
F	White	0	0	0	0	0	0	0	0	0	0	0	0	0	0	0	0	0	0	0
M	Black or African American	0	0	0	0	0	1	0	0	0	0	0	0	0	0	0	0	1	0	0
M	Unknown	0	0	0	0	0	0	0	0	0	1	0	0	0	0	0	1	2	0	2
F	White	0	0	0	0	0	1	0	0	0	0	0	0	0	0	0	0	1	0	0
M	White	0	0	0	0	0	0	0	0	0	1	0	0	0	0	0	0	1	0	1
F	White	1	0	0	0	0	0	0	0	0	0	0	0	0	0	0	0	2	0	3
F	Unknown	0	0	0	0	0	1	0	0	0	0	0	0	0	0	0	0	1	0	0
F	Black or African American	0	0	1	0	1	0	0	0	0	1	0	1	0	0	0	0	5	0	3
M	Unknown	0	0	0	0	0	0	0	0	0	0	0	0	0	0	0	0	0	0	0
M	Black or African American	0	0	1	1	0	0	1	0	0	0	0	0	0	0	0	0	3	0	4
M	White	0	0	0	0	0	0	0	0	0	0	0	0	0	0	0	0	0	0	0
M	Asian	0	0	0	0	0	0	0	0	0	0	0	0	0	0	0	0	0	0	0
F	White	1	0	0	0	0	0	0	0	0	0	0	0	0	0	0	0	2	0	2
M	White	0	0	0	0	0	0	0	0	0	1	0	0	0	0	0	0	1	0	0
F	Unknown	0	0	0	0	0	0	0	0	0	0	0	0	0	0	0	0	0	0	1
M	White	0	0	0	0	0	0	0	0	0	0	0	0	0	0	0	0	0	0	1
F	White	0	0	0	0	0	0	1	0	0	0	0	0	0	0	0	0	1	0	0
F	White	1	0	0	1	1	0	0	0	0	0	0	0	0	0	1	1	11	0	3
M	Unknown	0	0	0	0	0	0	1	0	0	0	0	0	0	0	0	0	1	0	2
M	White	0	0	0	0	1	0	0	0	0	1	0	0	0	0	0	0	2	0	4
M	White	0	0	0	0	0	0	0	0	0	0	0	0	0	0	0	0	0	0	0
F	Black or African American	0	0	0	0	0	0	0	0	0	0	0	0	0	0	0	0	0	0	0
M	Black or African American	0	0	0	0	0	0	0	0	0	0	0	0	0	0	0	0	0	0	1
M	White	0	0	0	0	0	0	0	0	0	0	0	0	0	0	0	0	0	0	1
F	White	0	0	0	1	0	1	0	0	0	0	0	0	0	0	0	0	2	0	1
F	White	0	0	0	0	0	0	0	0	0	0	0	0	0	0	0	0	0	0	0
M	White	0	0	0	0	0	0	0	0	0	0	0	0	0	0	0	0	0	0	0
F	Asian	0	0	0	0	0	0	0	0	0	0	0	0	0	0	0	0	0	0	0
F	White	0	0	1	0	0	0	0	0	0	1	0	0	0	0	0	0	2	0	3
F	White	0	0	0	0	0	1	0	0	0	0	0	0	0	0	0	0	1	0	0
F	White	0	0	0	0	0	0	0	0	0	0	0	0	0	0	0	0	0	0	0
M	Black or African American	0	0	0	0	0	0	0	0	0	0	0	0	0	0	0	0	0	0	1
F	White	0	0	0	0	0	0	0	0	0	0	0	0	0	0	0	0	0	0	0
M	White	0	0	0	0	0	0	0	0	0	0	0	0	0	0	0	0	0	0	1
M	White	1	0	0	0	1	0	0	0	0	0	0	0	0	0	0	0	3	0	4
F	Unknown	0	0	0	0	0	0	0	0	0	0	0	0	0	0	0	0	0	0	3
F	White	0	0	0	0	0	0	0	0	0	0	0	0	0	0	0	0	0	0	0
M	White	0	0	0	0	0	1	0	0	0	0	0	0	0	0	0	0	1	0	0
M	White	0	0	0	0	0	1	0	0	0	0	0	0	0	0	0	0	1	1	1
F	White	0	0	0	0	0	0	0	0	0	1	0	0	0	0	0	0	1	0	1
F	White	0	0	0	0	0	0	0	0	0	0	0	0	0	0	0	0	0	0	0
M	Asian	0	1	1	0	0	1	0	0	0	0	0	1	0	0	0	1	6	0	3
F	Black or African American	0	0	0	0	0	0	0	0	0	1	0	1	0	0	0	1	4	0	4
F	Unknown	0	0	0	0	0	0	0	0	0	0	0	0	0	0	0	0	0	0	3
M	Black or African American	0	0	0	0	0	0	0	0	0	0	0	0	0	0	0	0	0	0	0
M	White	0	1	1	0	0	1	0	0	0	0	0	1	0	0	0	1	6	1	2
F	White	0	0	0	0	0	0	0	0	0	0	0	0	0	0	0	0	0	0	0
F	White	0	0	0	0	0	0	0	0	0	1	0	0	0	0	0	0	1	0	2
F	Unknown	0	0	0	0	0	0	0	0	0	0	0	0	0	0	0	0	0	0	0
F	White	0	0	0	0	0	0	0	0	0	0	0	0	0	0	0	0	0	0	0
F	White	0	0	0	0	0	0	0	0	0	0	0	0	0	0	0	0	0	0	1
F	Unknown	0	1	0	0	0	0	0	0	1	0	0	0	0	0	0	0	2	0	2
F	White	0	0	1	0	0	0	0	0	0	1	0	0	0	0	0	0	2	0	1
F	White	0	0	0	0	0	0	0	0	0	0	0	0	0	0	0	0	0	0	2
F	White	0	0	0	0	0	0	0	0	0	0	0	0	0	0	0	0	0	0	1
F	Unknown	0	0	0	0	0	1	0	0	0	0	0	0	0	0	0	0	1	0	0
M	Black or African American	0	0	1	1	0	0	1	0	0	0	0	0	0	0	0	1	4	1	2
M	White	0	0	0	0	0	0	0	0	0	0	0	0	0	0	0	1	1	0	3
M	White	0	0	0	0	0	0	0	0	0	0	0	0	0	0	0	0	0	0	0
F	White	1	0	0	0	0	0	1	0	0	1	0	0	0	0	0	0	4	0	2
M	Black or African American	0	0	0	0	0	0	0	0	0	0	0	0	0	0	0	0	0	0	0
F	Black or African American	0	0	0	0	0	0	0	0	0	0	0	0	0	0	0	0	0	0	0
M	White	1	0	1	1	0	1	0	0	1	1	0	1	0	0	0	0	9	0	2
F	Unknown	0	0	0	0	0	0	0	0	0	0	0	0	0	0	0	0	0	0	0
F	Unknown	0	0	0	0	0	0	0	0	0	0	0	0	0	0	0	0	0	0	2
M	Unknown	0	0	0	0	0	1	0	0	0	0	0	0	0	0	0	0	1	0	0
F	Unknown	0	0	0	0	0	0	0	0	0	0	0	0	0	0	0	0	0	0	4
F	Unknown	0	0	0	0	0	0	0	0	0	0	0	0	0	0	0	0	0	0	0
M	Black or African American	0	0	0	0	0	0	0	0	0	0	0	0	0	0	0	0	0	0	0
F	Black or African American	0	0	0	0	0	0	0	0	0	0	0	0	0	0	0	0	0	0	0
F	Unknown	0	0	0	0	0	0	0	0	0	0	0	0	0	0	0	0	0	0	0
F	White	1	0	0	0	0	0	0	0	0	0	0	0	0	0	0	0	2	0	0
M	Black or African American	0	0	0	0	0	0	0	0	0	0	0	0	0	0	0	0	0	0	0
F	White	1	0	0	0	0	0	0	0	0	0	0	0	0	0	0	0	2	0	1
M	Black or African American	0	0	0	0	0	0	0	0	0	1	0	0	0	0	0	0	1	0	1
F	White	1	0	0	0	0	1	0	0	0	0	0	0	0	0	0	0	3	0	1
F	Unknown	0	0	0	0	0	0	0	0	0	0	0	0	0	0	0	0	0	0	0
M	Black or African American	0	0	1	0	0	0	0	0	0	0	0	1	0	0	0	0	3	0	0
F	White	0	1	1	1	0	0	0	0	0	1	0	1	0	0	0	0	6	0	4
F	White	0	1	1	0	1	0	0	0	0	1	0	0	0	0	0	0	4	0	2
M	White	0	0	0	0	0	0	0	0	0	0	0	0	0	0	0	0	0	0	0
F	Black or African American	0	0	0	0	0	0	0	0	0	0	0	0	0	0	0	0	0	0	0
F	Unknown	0	0	0	0	0	0	0	0	0	0	0	0	0	0	0	0	0	0	0
F	Unknown	0	0	0	0	0	0	0	0	0	0	0	0	0	0	0	0	0	0	0
F	Black or African American	0	0	0	0	0	0	0	0	0	0	0	0	0	0	0	0	0	0	0
M	Black or African American	0	0	0	0	0	0	0	0	0	0	0	1	0	0	0	0	2	0	2
F	Black or African American	1	0	1	0	0	1	0	0	0	1	0	0	0	0	0	0	5	0	1
F	Black or African American	0	0	0	0	0	0	0	0	0	0	0	0	0	0	0	1	1	0	2
M	White	0	0	0	1	0	0	0	0	0	0	0	0	0	0	0	0	1	0	3
F	Unknown	0	0	0	0	0	0	0	0	0	0	0	0	0	0	0	0	0	0	0
M	White	0	0	0	0	0	1	0	0	0	0	0	0	0	0	0	0	1	0	2
M	Black or African American	0	0	0	0	0	0	0	0	0	0	0	1	0	0	0	0	2	0	1
M	Unknown	0	0	0	0	0	0	0	0	0	0	0	0	0	0	0	0	0	0	0
M	White	0	0	0	0	0	0	0	0	0	0	0	0	0	0	0	0	0	0	0
F	White	0	0	0	0	0	0	0	0	0	0	0	0	0	0	0	0	0	0	0
F	White	0	0	0	0	0	0	0	0	1	1	0	0	0	0	0	0	2	0	0
F	Unknown	0	0	0	0	0	0	0	0	0	0	0	0	0	0	0	0	0	0	4
M	White	0	0	0	0	0	0	0	0	0	0	0	0	0	0	0	0	0	0	0
F	Black or African American	0	0	0	0	0	1	0	0	0	0	0	0	0	0	0	0	1	0	0
F	Unknown	0	0	0	0	0	0	0	0	0	0	0	0	0	0	0	0	0	0	0
M	Unknown	0	0	0	0	0	0	0	0	0	0	0	0	0	0	0	0	0	0	0
F	White	0	0	0	0	0	0	0	1	0	1	0	0	0	0	0	0	2	0	0
M	White	0	0	0	0	0	0	0	0	0	1	0	0	0	0	0	0	1	0	0
F	Black or African American	0	0	0	1	0	0	0	0	0	1	0	0	0	0	0	1	3	0	3
F	White	0	0	0	0	0	0	0	0	0	0	0	0	0	0	0	0	0	0	0
F	White	0	0	0	0	0	1	0	0	1	1	0	0	0	0	0	0	3	0	2
F	Black or African American	0	0	0	0	0	0	0	0	0	0	0	0	0	0	0	0	0	1	2
M	Black or African American	0	0	0	0	0	0	0	0	0	0	0	0	0	0	0	0	0	0	2
F	Black or African American	1	0	1	0	0	1	0	0	0	0	0	0	0	0	0	1	5	0	4
M	Black or African American	0	0	0	0	0	0	0	0	0	0	0	0	0	0	0	0	0	0	1
M	White	0	0	0	0	0	0	0	0	0	0	0	0	0	0	0	0	0	0	3
M	White	0	0	0	0	0	1	0	0	0	0	0	0	0	0	0	0	1	0	0
F	Black or African American	0	0	0	0	0	0	1	0	0	0	0	0	0	0	0	0	1	0	0
F	Unknown	1	0	0	0	0	0	0	0	0	1	0	0	0	0	0	0	3	0	2
M	Black or African American	0	0	0	0	0	0	0	0	0	0	0	0	0	0	0	0	0	0	0
M	White	0	0	0	0	0	0	0	0	0	0	0	0	0	0	0	0	0	0	0
M	White	0	0	0	0	0	0	0	0	0	0	0	0	0	0	0	0	0	0	2
M	White	0	0	0	0	0	1	0	0	0	0	0	0	0	0	0	0	1	0	0
F	White	0	0	0	0	0	0	0	0	0	0	0	0	0	0	0	0	0	0	1
M	Unknown	0	0	0	0	0	0	0	0	0	0	0	0	0	0	0	0	0	0	0
F	Black or African American	0	0	0	0	0	0	0	0	0	0	0	0	0	0	0	0	0	0	0
F	White	0	0	0	0	0	0	0	0	0	0	0	0	0	0	0	0	0	0	2
F	Unknown	0	0	0	0	0	0	0	0	0	0	0	0	0	0	0	0	0	0	0
F	White	0	0	0	0	0	0	0	0	0	0	0	0	0	0	0	0	0	0	0
F	Black or African American	0	0	0	0	0	1	0	0	1	0	0	0	0	0	0	0	2	0	2
F	Black or African American	0	0	0	0	0	0	0	0	0	0	0	0	0	0	0	0	0	0	2
F	White	0	0	0	0	0	0	0	0	0	0	0	0	0	0	0	0	0	0	0
F	White	0	0	0	0	0	0	0	0	0	0	0	0	0	0	0	0	0	0	0
M	Asian	1	0	0	0	0	1	0	0	1	1	0	0	0	0	0	0	5	0	3
M	White	0	0	0	0	0	0	0	0	0	0	0	0	0	0	0	0	0	0	0
F	Black or African American	0	0	0	0	0	1	0	0	0	0	0	0	0	0	0	0	1	0	0
F	Black or African American	0	0	0	0	0	1	0	0	0	0	0	0	0	0	0	0	1	0	0
M	Unknown	0	0	0	0	0	0	0	0	0	0	0	0	0	0	0	0	0	0	0
M	White	0	0	0	0	0	0	1	0	0	0	0	0	0	0	0	0	1	0	3
F	White	0	0	0	0	0	0	0	0	0	0	0	0	0	0	0	0	0	0	0
F	Black or African American	0	0	0	0	0	0	0	0	0	0	0	0	0	0	0	0	0	0	1
M	Asian	1	0	0	0	0	1	0	0	0	1	0	1	0	0	0	0	6	0	4
F	White	0	0	0	0	0	0	0	0	0	1	0	0	0	0	0	0	1	0	2
M	White	0	0	0	0	0	0	0	0	0	0	0	0	0	0	0	0	0	0	2
F	White	0	0	0	0	0	0	0	0	0	0	0	0	0	0	0	0	0	0	0
F	Black or African American	0	1	1	1	0	1	0	0	1	1	1	1	0	0	0	1	11	0	0
F	Asian	0	0	0	0	0	0	0	0	0	0	0	0	0	0	0	0	0	0	1
F	Black or African American	0	0	0	0	0	0	0	0	0	0	0	0	0	0	0	0	0	0	1
F	Unknown	0	0	0	0	0	0	0	0	0	0	0	0	0	0	0	0	0	0	0
M	White	0	0	1	0	0	0	0	0	0	0	0	0	0	0	0	0	1	0	1
M	Unknown	0	0	0	0	0	0	0	0	0	0	0	0	0	0	0	0	0	0	3
F	Black or African American	0	0	0	0	0	0	0	0	0	0	0	0	0	0	0	0	0	0	1
F	Black or African American	0	0	0	0	0	1	1	0	0	0	0	0	0	0	0	0	2	0	0
F	Black or African American	0	0	1	0	0	1	0	0	0	0	0	0	0	0	0	0	2	0	4
M	White	0	0	1	0	0	1	0	0	0	0	0	0	0	0	0	0	2	0	3
F	White	0	0	0	0	0	1	0	0	0	1	0	1	0	0	0	0	4	0	0
F	White	0	0	0	0	0	0	0	0	0	0	0	0	0	0	0	0	0	0	0
M	White	0	0	0	1	0	0	0	0	0	0	0	0	0	0	0	0	1	0	0
M	Black or African American	0	0	0	0	0	0	0	0	0	0	0	0	0	0	0	0	0	0	2
M	Unknown	0	0	0	0	0	0	0	0	0	0	0	0	0	0	0	0	0	0	1
F	Black or African American	0	0	0	0	0	0	0	0	0	1	0	0	0	0	0	0	1	0	3
M	White	0	0	0	0	0	0	0	0	0	0	0	0	0	0	0	0	0	0	0
M	American Indian or Alaska Native	0	0	0	0	0	0	0	0	0	0	0	0	0	0	0	0	0	0	0
M	Black or African American	0	0	0	0	0	0	0	0	0	0	0	0	0	0	0	0	0	0	0
F	White	0	0	0	0	0	0	0	0	0	0	0	0	0	0	0	0	0	0	1
M	White	0	0	0	0	0	0	0	0	0	0	0	0	0	0	0	0	0	0	0
F	Black or African American	0	0	0	0	0	0	0	0	0	0	0	0	0	0	0	0	0	0	1
F	Unknown	0	0	0	0	0	0	0	0	1	1	0	0	0	0	0	0	2	0	0
F	Black or African American	0	0	0	0	0	0	0	0	0	0	0	0	0	0	0	0	0	0	0
M	White	0	0	1	0	0	1	0	0	0	1	0	1	0	0	0	1	6	1	1
F	Black or African American	0	0	0	0	0	0	0	0	0	1	0	0	0	0	0	0	1	0	1
F	Black or African American	0	0	0	0	0	0	0	0	0	0	0	0	0	0	0	0	0	0	0
M	Black or African American	0	0	0	0	0	0	0	0	0	0	0	0	0	0	0	0	0	0	2
M	White	0	0	0	0	0	0	0	0	0	0	0	1	0	0	0	0	2	0	4
F	Black or African American	0	0	0	0	0	1	0	0	0	0	0	0	0	0	0	0	1	0	1
M	Unknown	0	0	0	0	0	0	0	0	0	0	0	0	0	0	0	0	0	0	1
F	Unknown	0	0	0	0	0	0	0	0	0	0	0	0	0	0	0	0	0	0	0
M	Unknown	0	0	0	1	0	0	0	0	0	0	0	0	0	0	0	0	1	0	1
M	Black or African American	0	0	0	0	0	0	0	0	0	0	0	0	0	0	0	0	0	0	0
M	White	0	0	0	0	0	1	0	0	0	0	0	0	0	0	0	0	1	0	0
F	Black or African American	0	0	0	0	0	0	1	0	0	0	0	0	0	0	1	0	7	0	2
M	Unknown	1	0	0	0	0	0	0	0	0	0	0	0	0	0	0	0	2	0	0
F	Unknown	0	0	0	0	0	1	0	0	0	1	0	0	0	0	0	0	2	0	1
F	Black or African American	0	0	0	0	0	0	0	0	0	0	0	0	0	0	0	0	0	0	0
M	White	0	0	1	0	0	1	0	0	1	1	0	0	0	0	0	1	5	0	3
F	Unknown	0	0	0	0	0	0	0	0	0	0	0	0	0	0	0	0	0	0	0
F	Black or African American	0	0	0	1	0	1	0	0	0	1	0	0	0	0	0	1	4	0	3
F	Black or African American	0	0	0	0	0	0	0	0	0	0	0	0	0	0	0	0	0	0	4
M	White	0	0	0	0	0	0	0	0	0	0	0	0	0	0	0	0	0	0	0
M	White	0	0	0	0	0	0	0	0	0	0	0	0	0	0	0	0	0	0	0
F	Black or African American	0	0	0	0	0	0	0	0	0	0	0	0	0	0	0	0	0	0	2
M	Unknown	0	0	0	0	0	0	0	0	0	0	0	0	0	0	0	0	0	0	0
M	White	0	0	0	0	1	0	0	0	0	0	0	0	0	0	0	0	1	0	3
F	White	0	0	0	1	0	0	0	0	0	1	1	0	0	0	0	0	4	0	2
M	Black or African American	0	0	0	0	0	0	0	0	0	0	0	0	0	0	0	0	0	0	1
M	Black or African American	0	1	1	0	0	0	0	0	0	1	0	1	0	0	0	1	6	0	3
M	Black or African American	0	0	0	0	0	0	0	0	0	0	0	0	0	0	0	0	0	0	1
M	Unknown	0	0	0	0	0	0	0	0	0	0	0	0	0	0	0	0	0	0	1
F	Black or African American	0	0	1	0	0	0	1	0	0	1	0	0	0	0	0	0	3	0	1
F	Asian	0	0	0	0	0	0	0	0	0	0	0	0	0	0	0	0	0	0	0
F	Black or African American	0	0	0	0	0	0	0	0	0	0	0	0	0	0	0	0	0	0	1
F	Black or African American	0	0	0	0	0	0	0	0	0	0	0	0	0	0	0	0	0	0	0
F	White	1	0	0	0	0	0	0	0	0	0	0	0	0	0	0	0	2	0	0
M	Black or African American	0	0	0	0	0	0	0	0	0	0	0	0	0	0	0	0	0	0	1
F	Black or African American	0	0	0	0	0	0	0	0	0	0	0	0	0	0	0	0	0	0	2
F	White	0	0	0	0	0	0	0	0	0	0	0	0	0	0	0	0	0	0	0
M	White	0	0	0	1	0	0	0	0	0	0	0	0	0	0	0	0	1	0	2
M	Unknown	0	0	0	0	0	0	0	0	0	0	0	0	0	0	0	0	0	0	0
M	White	0	0	0	0	0	0	0	0	0	0	0	0	0	0	0	0	0	0	3
M	White	1	0	0	0	0	1	0	0	0	0	0	0	0	0	0	0	3	0	2
F	Black or African American	0	0	0	0	0	0	0	0	0	0	0	0	0	0	0	0	0	0	0
F	Black or African American	0	0	0	0	0	0	0	0	0	0	0	0	0	0	0	0	0	0	0
F	Unknown	0	0	0	0	0	0	0	0	0	0	0	0	0	0	0	0	0	0	3
F	Black or African American	0	0	0	0	0	0	0	0	0	1	0	0	0	0	0	1	2	0	3
M	Black or African American	0	0	0	0	0	1	0	0	0	0	0	0	0	0	0	0	1	0	0
M	White	0	0	0	0	0	0	0	0	0	0	0	0	0	0	0	0	0	0	0
M	Asian	0	0	0	0	0	0	0	0	0	0	0	0	0	0	0	0	0	0	0
M	White	1	0	1	0	0	0	0	0	1	1	0	0	0	0	0	0	5	0	2
F	White	0	0	0	0	0	0	0	0	0	0	0	0	0	0	0	0	0	0	4
F	Unknown	0	0	0	0	0	0	0	0	0	0	0	0	0	0	0	0	0	0	0
F	White	0	0	0	0	0	1	0	1	0	0	0	0	0	0	0	0	2	0	0
M	Unknown	0	0	0	0	0	0	0	0	0	0	0	0	0	0	0	0	0	0	0
F	White	0	0	0	0	0	0	0	0	0	0	0	0	0	0	0	0	0	0	1
F	Unknown	0	0	0	1	0	0	0	0	0	0	0	0	0	0	0	0	1	0	2
F	Unknown	0	0	0	0	0	1	0	0	0	0	0	0	0	0	0	0	1	0	0
M	White	0	0	0	0	0	0	0	0	0	0	0	0	0	0	0	0	0	0	2
F	White	0	0	0	0	0	0	0	0	0	1	0	1	0	0	0	0	3	0	3
M	Unknown	0	0	0	0	0	0	0	0	0	0	0	0	0	0	0	0	0	0	0
F	White	0	0	0	0	0	0	0	0	0	0	0	1	0	0	0	0	2	0	4
M	Unknown	0	0	0	0	0	0	0	0	0	0	0	0	0	0	0	0	0	0	1
F	Black or African American	0	0	0	0	0	0	0	0	0	0	0	0	0	0	0	0	0	0	2
F	White	0	1	1	0	0	0	0	0	0	0	0	0	0	0	0	0	2	0	2
F	Unknown	0	0	0	0	0	0	0	0	0	0	0	0	0	0	0	0	0	0	0
F	White	0	0	0	0	0	1	0	0	0	0	0	0	0	0	0	0	1	0	1
F	Black or African American	0	0	0	0	0	0	0	0	0	0	0	0	0	0	0	0	0	0	0
M	Unknown	0	0	0	0	0	0	0	0	0	0	0	0	0	0	0	0	0	0	1
F	White	0	0	0	0	0	0	0	0	0	0	0	0	0	0	0	0	0	0	0
F	Unknown	0	0	0	0	0	0	0	0	0	0	0	0	0	0	0	0	0	0	0
F	Unknown	0	0	0	0	0	0	0	0	0	0	0	0	0	0	0	0	0	0	0
F	White	0	0	0	0	0	0	0	0	0	0	0	0	0	0	0	0	0	0	0
F	White	0	0	0	0	0	0	0	0	0	0	0	0	0	0	0	0	0	0	0
F	White	0	0	0	0	0	0	0	0	0	0	0	0	0	0	0	0	0	0	3
M	Unknown	0	0	0	0	0	0	0	0	0	0	0	0	0	0	0	0	0	0	0
F	Unknown	0	0	0	0	0	0	0	0	0	0	0	0	0	0	0	0	0	0	0
F	Unknown	0	0	0	0	0	0	0	0	0	0	0	0	0	0	0	0	0	0	0
M	White	0	0	1	0	0	1	0	0	0	0	0	0	0	0	0	0	2	0	1
F	White	0	0	0	0	0	0	0	0	0	0	0	0	0	0	0	0	0	0	2
F	White	1	0	0	0	0	0	0	0	0	0	0	0	0	0	0	0	2	0	0
F	Black or African American	0	0	0	0	0	0	0	0	0	0	0	0	0	0	0	0	0	0	1
M	White	1	0	0	1	1	0	0	0	0	0	1	0	0	1	0	0	12	1	3
F	Unknown	0	0	0	0	0	0	0	0	0	0	0	0	0	0	0	0	0	0	0
M	Unknown	0	0	0	0	0	0	0	0	0	0	0	0	0	0	0	0	0	0	0
F	White	1	0	0	0	0	0	0	0	0	0	0	0	0	0	0	0	2	0	4
M	Unknown	0	0	0	0	0	0	0	0	1	0	0	1	0	0	0	0	3	0	3
M	White	0	0	0	0	0	0	0	0	0	0	0	0	0	0	0	0	0	0	1
F	Unknown	0	0	1	1	0	0	0	0	0	0	0	0	0	0	0	0	2	1	3
M	White	1	1	1	0	1	0	0	1	0	0	1	1	0	0	0	1	11	0	4
F	White	0	0	0	0	0	0	0	0	0	0	0	0	0	0	0	0	0	0	0
M	Unknown	0	0	0	0	1	0	0	0	1	0	0	0	0	0	0	0	2	0	4
M	Unknown	0	0	0	0	0	0	0	0	0	0	0	0	0	0	0	0	0	0	1
M	White	0	0	0	0	0	0	0	0	0	0	0	0	0	0	0	0	0	0	1
M	Black or African American	0	0	1	0	0	0	0	0	0	0	0	0	0	0	0	0	1	0	2
F	White	0	0	0	0	0	0	0	0	0	0	0	0	0	0	0	0	0	0	0
F	Black or African American	0	0	0	0	0	1	0	0	0	0	0	0	0	0	0	0	1	0	0
M	Black or African American	0	0	0	0	0	0	0	0	0	0	0	0	0	0	0	0	0	0	0
M	Black or African American	0	0	0	0	0	0	0	0	0	0	0	0	0	0	0	0	0	0	0
F	White	0	0	0	0	0	1	0	0	0	0	0	0	0	0	0	0	1	0	0
F	Unknown	0	0	0	0	0	0	0	0	0	0	0	0	0	0	0	0	0	0	0
F	Black or African American	0	0	0	0	0	0	0	0	0	0	0	0	0	0	0	0	0	0	0
F	White	0	0	0	0	0	0	0	0	0	0	0	0	0	0	0	0	0	0	0
M	Black or African American	0	0	0	0	0	0	0	0	0	1	0	0	0	0	0	0	1	0	1
M	White	1	0	0	0	0	1	0	0	0	1	0	0	0	0	0	0	4	1	2
F	White	0	0	0	0	0	0	0	0	0	0	0	0	0	0	0	0	0	0	0
F	American Indian or Alaska Native	1	0	0	0	0	1	0	0	1	0	1	0	0	1	0	0	12	0	0
M	Black or African American	0	0	0	0	0	0	1	0	0	1	0	0	0	0	0	0	2	0	2
M	Unknown	0	0	0	0	0	0	0	0	0	0	0	0	0	0	0	0	0	0	1
F	Black or African American	0	0	0	0	0	0	0	0	0	0	0	0	0	0	0	0	0	0	1
M	Black or African American	0	0	0	0	0	0	0	0	0	0	0	0	0	0	0	0	0	0	1
M	Black or African American	0	0	0	0	0	0	0	0	0	1	0	0	0	0	0	0	1	0	1
F	Unknown	0	0	0	0	0	0	0	0	0	0	0	0	0	0	0	0	0	0	0
M	Unknown	0	0	0	0	0	0	0	0	0	0	0	0	0	0	0	0	0	0	0
M	White	0	0	0	0	0	0	0	0	1	1	0	0	0	0	0	0	2	0	2
M	Black or African American	0	0	0	0	0	1	0	1	0	0	0	1	0	0	0	0	4	1	4
M	White	0	1	0	0	0	0	0	0	0	0	0	0	0	0	0	0	1	0	1
F	Black or African American	0	0	0	0	0	0	0	0	0	0	0	0	0	0	0	0	0	0	0
M	White	0	0	0	0	0	0	0	0	0	0	0	0	0	0	0	0	0	0	0
M	Black or African American	0	0	0	0	0	0	0	0	0	0	0	0	0	0	0	0	0	0	3
F	White	0	0	0	0	0	0	0	0	0	0	0	0	0	0	0	0	0	0	0
F	Black or African American	0	0	0	0	0	1	0	0	0	0	0	0	0	0	0	0	1	0	0
M	White	0	0	0	0	0	0	0	0	0	0	0	0	0	0	0	0	0	0	0
M	White	0	0	0	0	0	0	0	0	0	0	0	0	0	0	0	0	0	0	1
F	White	0	0	0	0	0	0	0	0	0	0	0	0	0	0	0	0	0	0	2
M	Unknown	0	0	0	0	0	0	0	0	0	0	0	0	0	0	0	0	0	0	0
M	White	0	0	0	0	0	1	0	0	0	0	0	0	0	0	0	0	1	0	0
F	Black or African American	0	0	0	0	0	0	0	0	0	0	0	0	0	0	0	0	0	0	0
M	Unknown	0	0	0	0	0	0	0	0	0	0	0	0	0	0	0	0	0	0	3
F	Black or African American	0	0	0	0	0	0	0	0	0	0	0	0	0	0	0	0	0	0	0
F	Unknown	0	0	0	0	0	0	0	0	0	0	0	0	0	0	0	0	0	0	0
F	Unknown	0	1	1	0	0	1	0	0	0	1	0	1	0	0	0	0	6	1	1
F	Black or African American	0	0	0	0	0	1	0	0	0	0	0	0	0	0	0	0	1	0	0
M	Unknown	0	0	0	0	0	0	0	0	0	0	0	0	0	0	0	0	0	0	0
F	White	0	0	0	0	0	0	0	0	0	0	0	0	0	0	0	0	0	0	2
M	White	0	0	0	0	0	0	0	0	0	0	0	0	0	0	0	0	0	0	0
F	White	0	0	0	0	0	0	0	0	0	1	0	0	0	0	0	0	1	0	0
F	Unknown	0	0	0	0	0	0	0	0	0	0	0	0	0	0	0	0	0	0	2
F	White	0	0	0	0	0	1	0	0	0	0	0	0	0	0	0	0	1	0	0
F	Unknown	0	0	0	0	0	0	0	0	0	0	0	0	0	0	0	0	0	0	4
M	White	1	0	1	0	0	1	0	0	0	1	0	1	0	0	0	0	7	1	3
F	White	0	0	0	0	0	1	0	0	0	0	0	0	0	0	0	0	1	0	0
F	White	0	0	0	0	0	0	0	0	0	0	0	0	0	0	0	0	0	0	1
M	Unknown	0	0	0	0	0	0	0	0	0	0	0	0	0	0	0	0	0	0	0
F	White	0	0	0	0	0	0	0	0	0	0	0	0	0	0	0	0	0	0	0
M	White	0	1	1	1	1	1	0	0	0	0	0	0	0	0	0	0	5	0	4
M	Unknown	0	0	0	0	0	0	0	0	0	0	0	0	0	0	0	0	0	0	0
M	White	0	0	0	0	0	1	0	0	0	0	0	0	0	0	0	0	1	0	0
F	White	0	0	0	0	0	0	0	0	0	1	0	0	0	0	0	0	1	0	1
F	Black or African American	0	0	0	0	0	0	0	0	0	0	0	0	0	0	0	0	0	0	2
M	Black or African American	0	0	0	0	0	0	0	0	0	0	0	0	0	0	0	0	0	0	2
M	White	0	0	0	0	0	0	0	0	0	0	0	0	0	0	0	0	0	0	0
F	Unknown	0	0	0	0	0	0	0	0	0	0	0	0	0	0	0	0	0	0	0
M	White	0	0	0	0	0	0	0	0	0	1	0	1	0	0	0	1	4	0	4
F	Black or African American	0	0	0	0	0	0	0	0	0	0	0	0	0	0	0	0	0	0	0
F	White	0	0	1	1	0	0	1	0	0	0	1	0	0	0	0	0	5	0	1
F	Unknown	0	0	0	0	0	1	0	1	1	1	0	0	1	0	0	0	7	0	1
M	White	0	0	0	0	0	0	0	0	0	1	0	0	0	0	0	0	1	0	1
F	Unknown	0	0	0	0	0	0	0	0	0	0	0	0	0	0	0	0	0	0	0
F	Unknown	0	0	0	0	0	0	0	0	0	1	0	0	0	0	0	0	1	0	1
M	White	0	0	0	0	0	0	0	0	0	1	0	0	0	0	0	0	1	0	2
M	White	0	0	0	0	0	0	0	0	0	0	0	0	0	0	0	0	0	0	0
F	Unknown	0	0	0	0	0	0	0	0	0	0	0	0	0	0	0	0	0	0	0
F	Black or African American	0	0	0	0	0	0	0	0	0	0	0	0	0	0	0	0	0	0	0
F	White	0	0	0	0	0	0	0	0	0	0	0	0	0	0	0	0	0	0	0
M	Unknown	0	0	0	0	0	0	0	0	0	0	0	0	0	0	0	0	0	0	0
F	Black or African American	0	0	0	0	0	0	0	0	0	0	0	0	0	0	0	0	0	0	0
M	White	0	0	0	0	0	0	0	0	0	0	0	0	0	0	0	0	0	0	0
F	Black or African American	0	0	0	0	0	0	0	0	0	0	0	0	0	0	0	0	0	0	0
M	White	0	0	0	0	0	0	0	0	0	0	0	0	0	0	0	0	0	0	2
M	Asian	0	0	0	0	0	0	0	0	0	0	0	0	0	0	0	0	0	0	0
M	White	1	0	0	1	0	1	0	0	0	0	1	0	0	1	0	1	13	0	2
F	Unknown	0	0	0	0	0	0	0	0	0	0	0	0	0	0	0	0	0	0	1
F	Black or African American	0	0	0	0	0	0	0	0	0	0	0	0	0	0	0	0	0	0	0
F	White	0	0	0	0	0	0	0	0	0	0	0	0	0	0	0	0	0	0	0
M	Black or African American	0	0	0	0	0	0	0	0	0	0	0	0	0	0	0	0	0	0	0
F	Unknown	0	0	0	0	0	1	0	0	0	0	0	0	0	0	0	0	1	0	0
M	Black or African American	1	0	0	0	0	0	0	0	0	0	0	0	0	1	0	0	8	0	3
F	White	0	0	0	0	0	0	0	0	0	0	0	0	0	0	0	0	0	0	0
M	Black or African American	0	0	0	0	0	0	0	0	0	1	0	0	0	0	0	0	1	0	1
F	White	0	0	0	0	0	0	0	0	0	0	0	0	0	0	0	0	0	0	1
M	Black or African American	0	0	0	0	0	0	0	0	0	0	0	0	0	0	0	0	0	0	0
M	Black or African American	0	0	0	0	0	0	0	0	0	1	0	0	0	0	0	0	1	0	0
F	Black or African American	0	0	0	0	0	1	0	0	0	0	0	0	0	0	0	0	1	0	0
F	White	0	0	0	0	0	0	0	0	0	0	0	0	0	0	0	0	0	0	0
F	White	0	0	0	0	0	0	0	0	0	0	0	0	0	0	0	0	0	0	0
M	White	0	0	0	0	0	0	0	0	0	0	0	0	0	0	0	0	0	0	0
M	White	0	0	0	0	0	0	0	0	0	0	0	0	0	0	0	0	0	0	0
F	Black or African American	0	0	0	0	0	0	0	0	0	0	0	0	0	0	0	0	0	0	0
F	White	0	0	0	0	0	0	0	0	0	0	0	0	0	0	0	0	0	0	0
F	Black or African American	0	0	0	0	0	0	0	0	0	0	0	1	0	0	0	0	2	0	0
M	Unknown	0	0	0	0	0	0	0	0	0	0	0	0	0	0	0	0	0	0	3
M	Unknown	0	0	0	0	0	0	0	0	0	0	0	0	0	0	0	0	0	0	1
M	Black or African American	0	0	0	0	0	0	0	0	0	0	0	0	0	0	0	0	0	0	0
F	White	0	0	0	0	0	0	0	0	0	0	0	0	0	0	0	0	0	0	0
M	White	0	0	0	0	0	0	0	0	0	0	0	0	0	0	0	0	0	0	3
M	White	0	0	0	0	0	1	0	0	0	1	0	0	0	0	0	0	2	0	1
F	White	0	0	0	0	0	1	0	0	0	0	0	0	0	0	0	0	1	0	2
F	Unknown	0	0	0	0	0	1	0	0	0	0	0	0	0	0	0	0	1	0	0
F	Unknown	0	0	0	0	0	0	0	0	0	0	0	0	0	0	0	0	0	0	0
F	Black or African American	0	0	0	0	0	0	0	0	0	0	0	0	0	0	0	0	0	0	2
M	Unknown	0	0	0	0	0	0	0	0	0	0	0	0	0	0	0	0	0	0	0
M	White	0	0	0	0	0	0	0	0	0	0	0	0	0	0	0	0	0	0	0
F	White	0	0	1	0	0	1	0	0	0	0	0	0	0	0	0	0	2	1	1
F	White	0	0	0	0	0	1	0	0	0	0	0	0	0	0	0	0	1	0	1
F	Black or African American	0	0	0	0	0	0	0	0	0	0	0	0	0	0	0	0	0	0	1
M	White	0	0	0	0	0	0	0	0	0	0	0	0	0	0	0	0	0	0	1
F	White	0	0	0	0	0	0	0	0	0	0	0	0	0	0	0	0	0	0	0
M	White	1	1	0	0	0	0	0	1	0	1	0	0	0	0	0	0	5	0	1
M	Unknown	0	0	0	0	0	0	0	0	0	0	0	0	0	0	0	0	0	0	0
M	White	0	0	0	0	0	0	0	0	0	0	0	0	0	0	0	0	0	0	0
F	Black or African American	0	0	1	1	0	0	0	0	0	1	0	1	0	0	0	0	5	1	4
F	White	0	0	0	0	0	1	0	0	0	0	0	0	0	0	0	0	1	0	0
F	Black or African American	0	0	0	0	0	0	0	0	0	0	0	0	0	0	0	0	0	0	1
M	Unknown	0	0	0	0	0	0	0	0	0	1	0	0	0	0	0	1	2	0	3
M	White	0	0	0	0	0	0	0	0	0	0	0	0	0	0	0	0	0	0	0
F	Black or African American	0	0	0	0	0	0	0	0	0	0	0	0	0	0	0	0	0	0	0
M	Unknown	0	0	0	0	0	0	0	0	0	1	0	1	0	0	0	0	3	0	0
M	White	0	0	0	0	0	0	0	0	0	0	0	0	0	0	0	0	0	0	0
F	White	0	0	1	1	1	0	1	0	0	0	0	0	0	0	0	1	5	1	4
M	White	0	0	0	0	0	1	0	0	0	0	0	0	0	0	0	0	1	0	3
F	White	0	0	0	0	0	0	0	0	0	0	0	0	0	0	0	0	0	0	0
M	White	0	0	0	0	0	0	0	0	0	0	0	0	0	0	0	0	0	0	0
F	White	0	0	0	0	0	0	0	0	0	0	0	0	0	0	0	0	0	0	3
M	Unknown	0	0	0	0	0	0	0	0	0	0	0	0	0	0	0	0	0	0	0
F	Asian	0	0	0	0	0	0	0	0	0	0	0	0	0	0	0	0	0	0	0
F	Asian	0	0	0	0	0	0	0	0	0	0	0	0	0	0	0	0	0	0	2
M	White	0	0	0	0	0	0	0	0	0	0	0	0	0	0	0	0	0	0	2
F	Black or African American	0	0	0	0	0	0	0	0	0	0	0	0	0	0	0	0	0	0	1
F	Black or African American	0	0	0	0	0	0	0	0	0	0	0	0	0	0	0	0	0	0	0
M	White	0	0	0	0	0	0	0	0	0	0	0	0	0	0	0	0	0	0	3
M	White	1	0	0	0	0	0	0	0	0	0	0	0	0	0	0	0	2	0	2
F	White	0	0	0	0	0	0	0	0	0	0	0	0	0	0	0	0	0	0	0
F	Unknown	0	0	0	0	0	0	0	0	0	0	0	0	0	0	0	0	0	0	0
F	Black or African American	0	0	0	0	0	0	0	0	0	0	0	1	0	0	0	0	2	0	2
M	Black or African American	0	0	0	0	0	0	0	0	0	1	0	0	0	0	0	0	1	0	0
M	Black or African American	1	0	0	0	0	1	0	0	1	1	0	1	0	0	0	0	7	0	3
F	White	0	0	0	0	0	0	0	0	0	0	0	0	0	0	0	0	0	0	0
M	White	0	0	0	0	0	0	0	0	0	0	0	0	0	0	0	0	0	0	0
M	Unknown	0	0	0	0	0	0	0	0	0	0	0	0	0	0	0	0	0	0	0
F	Black or African American	0	0	0	0	0	0	0	0	0	0	0	0	0	0	0	0	0	0	2
M	Black or African American	0	0	0	0	0	0	0	0	0	0	0	0	0	0	0	0	0	0	1
F	White	0	0	0	0	0	0	0	0	0	0	0	0	0	0	0	0	0	0	2
M	Black or African American	0	0	0	0	0	0	0	0	0	0	0	0	0	0	0	0	0	0	0
M	Unknown	0	0	0	0	0	0	0	0	0	0	0	0	0	0	0	0	0	0	2
F	White	0	0	0	0	0	0	0	0	0	0	0	0	0	0	0	0	0	0	2
M	Unknown	0	0	0	0	0	0	0	0	0	0	0	0	0	0	0	0	0	0	0
F	White	0	0	0	0	0	0	0	0	0	0	0	0	0	0	0	0	0	0	0
M	White	0	0	0	0	0	0	0	0	0	1	0	0	0	0	0	0	1	0	3
M	Black or African American	0	0	0	0	0	1	0	0	1	0	0	0	0	0	0	0	2	0	2
M	Black or African American	0	0	0	0	0	0	0	0	0	0	0	0	0	0	0	0	0	0	4
M	White	0	1	1	0	0	1	0	0	0	0	0	1	0	0	0	0	5	0	4
F	Black or African American	1	0	0	0	0	0	0	0	0	0	0	0	0	0	0	0	2	0	2
M	White	0	0	0	0	0	1	0	0	0	0	1	0	0	0	0	0	3	0	0
F	White	0	1	1	1	0	1	0	0	0	1	0	1	0	0	0	0	7	0	2
M	White	0	0	0	0	0	0	0	0	0	1	0	0	0	0	0	0	1	0	1
M	Black or African American	0	0	0	1	0	0	0	0	0	0	1	0	0	0	0	0	3	1	1
F	White	0	0	0	0	0	0	0	0	0	0	0	0	0	0	0	0	0	0	2
M	White	0	0	0	0	1	1	0	0	0	0	0	1	0	0	0	0	4	0	4
M	White	0	0	0	0	0	0	0	0	0	0	0	0	0	0	0	0	0	0	0
M	Black or African American	0	0	0	0	0	0	0	0	0	0	0	0	0	0	0	0	0	0	0
M	White	0	0	0	0	0	0	0	0	0	0	0	0	0	0	0	0	0	0	0
M	Unknown	0	0	1	0	0	0	0	0	0	0	0	1	0	0	0	1	4	0	4
M	White	0	0	0	0	0	0	0	0	0	0	0	0	0	0	0	0	0	0	0
F	Asian	0	0	0	0	0	0	0	0	0	0	0	0	0	0	0	0	0	0	0
M	Asian	0	0	0	0	0	0	0	0	0	1	0	0	0	0	0	0	1	0	1
F	Black or African American	0	0	0	0	0	0	0	0	0	0	0	0	0	0	0	0	0	0	2
F	White	0	0	0	0	0	0	0	0	0	0	0	0	0	0	0	0	0	0	0
M	Unknown	0	0	0	0	0	0	0	0	0	0	0	0	0	0	0	0	0	0	0
M	Unknown	0	0	0	0	0	0	0	0	0	1	0	0	0	0	0	0	1	0	0
F	White	0	0	0	0	0	0	0	0	0	0	0	0	0	0	0	0	0	0	0
F	White	0	0	0	0	0	0	0	0	0	0	0	0	0	0	0	0	0	0	0
M	White	0	0	0	0	0	0	0	0	0	0	0	0	0	0	0	0	0	0	0
M	Unknown	0	0	0	0	0	0	0	0	0	0	0	0	0	0	0	0	0	0	0
M	White	0	0	0	0	0	0	0	0	0	0	0	0	0	0	0	0	0	0	2
F	Asian	0	0	0	1	1	0	0	0	0	0	0	1	0	0	0	1	5	0	4
F	Black or African American	0	0	0	1	0	1	0	0	0	0	0	0	0	0	0	1	3	0	3
M	Unknown	0	0	0	0	0	0	0	0	0	0	0	0	0	0	0	0	0	0	2
F	White	0	0	0	0	0	0	0	0	1	0	0	0	0	0	0	0	1	0	0
F	White	1	0	0	0	0	1	0	0	0	0	0	0	0	0	0	0	3	0	1
F	Unknown	0	0	0	0	0	0	0	0	0	1	0	0	0	0	0	0	1	0	0
M	Unknown	0	0	0	0	0	1	0	0	0	1	0	0	0	0	0	0	2	0	2
F	White	0	0	0	0	0	0	0	0	0	0	0	0	0	0	0	0	0	0	0
F	White	1	0	0	0	0	0	0	0	0	0	0	0	0	0	0	0	2	0	1
F	White	0	0	0	0	0	0	0	0	0	0	0	0	0	0	0	0	0	0	0
F	White	0	0	0	0	1	0	0	0	0	0	1	0	0	0	0	0	3	0	4
M	Unknown	0	0	0	0	0	0	0	0	0	0	0	0	0	0	0	0	0	0	0
F	Unknown	0	0	0	0	0	0	0	0	0	0	0	0	0	0	0	0	0	0	0
M	Black or African American	0	0	0	0	0	1	0	0	0	0	0	0	0	0	0	1	2	0	2
F	Unknown	0	0	0	0	0	1	0	0	0	0	0	0	0	0	0	0	1	0	0
F	White	0	0	1	0	0	0	0	0	0	0	0	1	0	0	0	1	4	0	4
F	Asian	0	0	0	0	0	0	0	0	0	1	0	0	0	0	0	0	1	0	2
F	White	1	0	0	1	0	1	1	0	1	1	0	0	0	0	0	1	8	0	3
F	Unknown	0	0	0	0	0	0	0	0	0	0	0	0	0	0	0	0	0	0	4
M	Unknown	0	0	0	0	1	0	1	0	0	0	0	0	0	0	0	0	2	0	4
F	White	1	0	0	0	0	0	0	0	1	0	0	0	0	1	0	0	9	0	2
F	Black or African American	0	0	0	0	0	0	0	0	0	0	0	0	0	0	0	0	0	0	0
F	Black or African American	0	0	0	0	0	0	0	0	0	0	0	0	0	0	0	0	0	0	1
F	Black or African American	0	0	0	0	0	1	0	0	0	0	0	0	0	0	0	0	1	0	4
M	Black or African American	0	0	0	0	0	0	0	0	0	0	0	0	0	0	0	0	0	0	2
F	Black or African American	0	0	0	0	0	0	0	0	0	0	0	0	0	0	0	0	0	0	0
M	White	1	0	0	0	0	1	0	0	0	0	0	0	0	0	0	0	3	0	4
F	White	0	0	0	0	0	0	0	0	0	0	0	0	0	0	0	0	0	0	0
M	White	0	0	0	0	0	0	0	0	0	0	0	0	0	0	0	0	0	0	1
M	Black or African American	0	0	0	0	0	0	0	0	0	0	0	0	0	0	0	0	0	0	0
M	White	0	0	0	0	0	0	0	0	1	1	0	0	0	0	0	0	2	0	1
M	White	0	0	0	0	0	0	0	0	0	0	0	0	0	0	0	0	0	0	1
F	White	0	0	0	0	0	0	0	0	0	0	0	0	0	0	0	0	0	0	1
M	Unknown	0	0	0	0	1	0	0	0	0	0	0	0	0	0	0	0	1	0	4
M	Black or African American	0	0	0	0	0	1	0	0	0	0	0	0	0	0	0	0	1	0	3
F	Black or African American	0	0	0	0	0	0	0	0	1	0	0	0	0	0	0	0	1	1	0
M	Unknown	0	0	0	0	0	0	0	0	0	1	0	0	0	0	0	0	1	0	2
M	Black or African American	0	0	0	0	0	0	0	0	0	0	0	0	0	0	0	0	0	0	0
F	Unknown	0	0	0	0	0	0	0	0	0	0	0	0	0	0	0	0	0	0	0
F	White	1	0	0	0	0	0	0	0	0	0	0	0	0	0	0	0	2	0	0
F	White	0	0	0	0	0	0	0	0	0	0	0	0	0	0	0	0	0	0	0
M	Unknown	0	0	0	0	0	0	0	0	0	0	0	0	0	0	0	0	0	0	0
M	Black or African American	0	0	0	0	0	0	0	0	0	0	0	0	0	0	0	0	0	0	2
M	White	0	0	0	0	0	0	0	0	0	0	0	0	0	0	0	0	0	0	0
F	White	0	0	0	1	0	1	0	0	1	0	0	1	0	0	0	0	5	0	1
F	Black or African American	1	0	0	0	0	1	0	0	0	0	0	0	0	0	0	0	3	0	0
F	White	0	0	0	0	0	1	0	0	0	0	0	0	0	0	0	0	1	0	0
F	White	1	0	0	0	0	0	1	0	0	1	0	1	0	0	0	1	7	0	4
M	Black or African American	0	0	0	0	0	0	0	0	0	0	0	0	0	0	0	0	0	0	3
F	Black or African American	0	0	0	0	0	0	0	0	0	0	0	0	0	0	0	0	0	0	0
M	White	0	0	0	0	0	1	0	0	0	0	0	0	0	0	0	0	1	0	2
F	Unknown	0	0	0	0	0	0	0	0	0	0	0	0	0	0	0	0	0	0	0
F	Black or African American	0	0	0	0	0	0	0	0	0	0	0	0	0	0	0	0	0	0	0
M	Unknown	0	0	0	0	0	0	0	0	0	0	0	0	0	0	0	0	0	0	0
F	Black or African American	0	0	0	0	0	0	0	0	0	0	0	0	0	0	0	0	0	0	0
M	Black or African American	0	0	0	0	0	0	0	0	0	0	0	0	0	0	0	0	0	0	1
M	White	1	0	0	1	0	0	0	0	0	0	0	0	0	0	0	1	4	0	2
F	White	0	0	0	1	1	0	0	0	0	0	0	0	0	0	0	0	2	1	4
F	Unknown	0	0	0	0	0	0	0	0	0	0	0	0	0	0	0	0	0	0	0
F	White	0	0	0	0	0	0	0	0	0	0	0	0	0	0	0	0	0	0	0
F	Black or African American	0	0	0	0	0	0	0	0	0	0	0	0	0	0	0	0	0	0	1
F	White	0	0	0	0	0	0	0	0	0	0	0	1	0	0	0	0	2	0	4
M	White	0	0	0	0	0	0	0	0	0	0	0	0	0	0	0	0	0	0	0
M	White	0	0	0	1	0	0	0	0	0	0	0	1	0	0	0	0	3	0	4
F	White	1	0	0	1	0	0	0	0	0	0	0	1	0	0	0	0	5	1	4
M	White	0	0	0	0	0	0	0	0	0	0	0	0	0	0	0	0	0	0	0
F	Black or African American	0	0	0	0	0	0	0	0	0	0	0	0	0	0	0	0	0	0	0
M	White	0	0	0	0	0	0	0	0	0	0	0	0	0	0	0	0	0	0	0
F	White	0	0	0	0	0	0	0	0	0	0	0	0	0	0	0	0	0	0	1
F	White	0	0	0	0	0	1	0	0	0	0	0	0	0	0	0	0	1	0	2
F	Unknown	0	0	0	0	0	0	0	0	0	0	0	0	0	0	0	0	0	0	0
F	Unknown	0	0	0	0	0	0	0	0	0	0	0	0	0	0	0	0	0	0	0
F	White	0	0	0	0	0	0	0	0	0	0	0	0	0	0	0	0	0	0	0
F	Black or African American	0	0	1	0	0	1	0	0	0	1	0	1	0	0	0	0	5	0	2
F	Unknown	0	1	0	0	0	0	0	0	1	1	0	0	0	0	0	0	3	0	2
F	Black or African American	1	0	0	0	0	0	0	0	0	0	0	0	0	0	0	0	2	0	1
M	Black or African American	0	0	0	1	1	0	0	0	1	1	1	0	0	0	0	1	7	0	3
M	White	0	0	0	1	0	1	0	0	0	0	0	0	0	0	0	0	2	0	2
F	Black or African American	0	0	0	0	0	0	0	0	0	0	0	0	0	0	0	0	0	0	1
M	Black or African American	1	1	0	0	0	0	0	0	0	1	0	0	0	0	0	0	4	0	1
M	Unknown	0	0	0	0	0	0	0	0	0	0	0	0	0	0	0	0	0	0	1
M	Black or African American	0	0	0	0	0	0	0	0	0	0	0	0	0	0	0	0	0	0	1
M	Unknown	0	0	0	0	0	0	0	0	0	0	0	0	0	0	0	0	0	0	0
F	White	0	0	0	0	0	0	0	0	0	0	0	0	0	0	0	0	0	0	0
F	White	0	0	0	0	0	0	0	0	0	0	0	0	0	0	0	0	0	0	1
M	Unknown	0	0	0	0	0	0	0	0	0	0	0	0	0	0	0	0	0	0	0
M	Asian	0	0	0	0	0	0	0	0	0	0	0	1	0	0	0	0	2	0	4
F	Black or African American	0	0	0	0	0	0	0	0	0	0	0	0	0	0	0	0	0	0	0
F	Black or African American	0	0	0	0	0	0	0	0	0	0	0	0	0	0	0	0	0	0	0
M	Unknown	0	0	0	0	0	0	0	0	0	0	0	0	0	0	0	0	0	0	0
F	White	0	0	0	0	0	0	0	0	0	0	0	0	0	0	0	0	0	0	1
M	Black or African American	0	0	0	0	0	0	1	0	0	0	0	0	0	0	0	0	1	0	0
M	Unknown	0	0	0	0	0	0	0	0	0	0	0	0	0	0	0	0	0	0	0
M	Unknown	0	0	0	0	0	0	0	0	0	0	0	0	0	0	0	0	0	0	0
F	Unknown	0	0	0	0	0	0	0	0	0	0	0	0	0	0	0	0	0	0	1
F	Black or African American	0	0	0	0	0	0	0	0	0	0	0	0	0	0	0	0	0	0	0
F	Black or African American	0	0	1	0	0	0	0	0	0	0	0	0	0	0	0	0	1	1	3
F	Black or African American	0	0	0	0	0	1	0	0	0	0	0	0	0	0	0	0	1	0	0
F	Black or African American	0	0	0	0	0	0	0	0	0	0	0	0	0	0	0	0	0	0	0
M	Black or African American	0	0	1	1	0	0	0	0	0	1	0	1	0	0	0	1	6	0	2
F	Unknown	0	0	0	0	0	0	0	0	0	0	0	0	0	0	0	0	0	0	3
F	Black or African American	0	0	0	0	0	0	0	0	0	0	0	0	0	0	0	0	0	0	0
F	Black or African American	0	0	0	1	0	1	0	0	1	1	0	1	0	0	0	0	6	0	2
M	White	0	0	0	0	0	1	0	0	0	0	0	0	0	0	0	0	1	0	1
F	White	1	0	1	1	1	0	0	0	0	0	0	0	0	0	0	0	5	0	4
M	Black or African American	0	0	0	0	0	1	0	0	0	0	0	0	0	0	0	0	1	0	2
M	White	0	0	0	0	0	0	0	0	0	0	0	0	0	0	0	0	0	0	0
M	White	1	0	0	0	1	0	0	0	0	1	0	0	0	0	0	0	4	0	4
F	Unknown	0	0	0	0	0	0	0	0	0	1	0	0	0	0	0	0	1	0	0
F	Unknown	1	0	0	0	0	0	0	0	0	0	0	0	0	0	0	0	2	0	3
F	White	0	0	0	0	0	0	0	0	0	0	0	0	0	0	0	0	0	0	0
M	Unknown	0	0	0	0	0	0	0	0	0	0	0	0	0	0	0	0	0	0	1
F	White	0	0	0	0	0	0	0	0	0	0	0	0	0	0	0	0	0	0	3
M	Black or African American	0	0	0	0	0	0	0	0	0	0	0	0	0	0	0	0	0	0	1
M	White	1	0	1	0	0	1	0	1	0	0	0	0	0	0	0	0	5	1	3
M	White	0	0	0	0	0	0	0	0	0	0	0	0	0	0	0	0	0	0	4
M	Unknown	0	0	0	0	0	0	0	0	0	0	0	0	0	0	0	0	0	0	1
F	Asian	0	0	0	0	0	0	0	0	0	1	0	0	0	0	0	0	1	0	1
M	White	0	0	0	0	0	0	0	0	0	0	0	0	0	0	0	0	0	0	1
M	Unknown	0	0	0	0	0	0	0	0	1	0	0	0	0	0	0	0	1	0	0
F	White	0	1	1	1	0	0	0	0	1	1	0	1	0	0	0	1	8	0	2
M	White	0	0	0	0	0	1	0	0	0	0	0	0	0	0	0	0	1	0	0
[truncated: 29,462 more rows]

## Sheet: Sheet2
Agecat
0	<50
1	50-59
2	60-69
3	70-79
4	80+
